# Supplementary material for: Using cluster and rest redistribution set structures as alternatives to resistance training prescription method based on velocity loss thresholds
Source: PeerJ. 2022 Mar 29;10:e13195. doi: 10.7717/peerj.13195 (PMC8973460; doi:10.7717/peerj.13195)
Supplement: Supplemental Information 3 [file peerj-10-13195-s003.xlsx]

## Sheet: Dataset - LMM analysis
participant_id	exercise	set_structure	set_number	velocity_loss_within_set
1	SQ	TS	1	0.939082
1	SQ	TS	2	0.952279
1	SQ	TS	3	0.880823
1	BP	TS	1	0.740975
1	BP	TS	2	0.642316
1	BP	TS	3	0.629178
2	SQ	TS	1	0.782695
2	SQ	TS	2	0.832282
2	SQ	TS	3	0.82735
2	BP	TS	1	0.625496
2	BP	TS	2	0.587677
2	BP	TS	3	0.439384
3	SQ	TS	1	0.876481
3	SQ	TS	2	0.890734
3	SQ	TS	3	0.848506
3	BP	TS	1	0.595017
3	BP	TS	2	0.629677
3	BP	TS	3	0.629769
4	SQ	TS	1	0.791443
4	SQ	TS	2	0.803007
4	SQ	TS	3	0.573099
4	BP	TS	1	0.836155
4	BP	TS	2	0.813617
4	BP	TS	3	0.868269
5	SQ	TS	1	0.869952
5	SQ	TS	2	0.850276
5	SQ	TS	3	0.849716
5	BP	TS	1	0.734023
5	BP	TS	2	0.731689
5	BP	TS	3	0.718156
6	SQ	TS	1	0.788798
6	SQ	TS	2	0.764247
6	SQ	TS	3	0.833724
6	BP	TS	1	0.742374
6	BP	TS	2	0.760045
6	BP	TS	3	0.803803
7	SQ	TS	1	0.942679
7	SQ	TS	2	0.887039
7	SQ	TS	3	0.956561
7	BP	TS	1	0.703463
7	BP	TS	2	0.589591
7	BP	TS	3	0.541509
8	SQ	TS	1	0.903371
8	SQ	TS	2	0.81323
8	SQ	TS	3	0.864419
8	BP	TS	1	0.801957
8	BP	TS	2	0.727975
8	BP	TS	3	0.679885
9	SQ	TS	1	0.905138
9	SQ	TS	2	0.863119
9	SQ	TS	3	0.871425
9	BP	TS	1	0.72971
9	BP	TS	2	0.736324
9	BP	TS	3	0.600031
10	SQ	TS	1	0.836779
10	SQ	TS	2	0.922451
10	SQ	TS	3	0.841236
10	BP	TS	1	0.702938
10	BP	TS	2	0.706801
10	BP	TS	3	0.468505
11	SQ	TS	1	0.839096
11	SQ	TS	2	0.878915
11	SQ	TS	3	0.847726
11	BP	TS	1	0.666982
11	BP	TS	2	0.77172
11	BP	TS	3	0.622584
12	SQ	TS	1	0.798919
12	SQ	TS	2	0.922713
12	SQ	TS	3	0.778786
12	BP	TS	1	0.628222
12	BP	TS	2	0.595691
12	BP	TS	3	0.589174
14	SQ	TS	1	0.717054
14	SQ	TS	2	0.943211
14	SQ	TS	3	0.90103
14	BP	TS	1	0.728466
14	BP	TS	2	0.694583
14	BP	TS	3	0.704289
15	SQ	TS	1	0.76469
15	SQ	TS	2	0.727605
15	SQ	TS	3	0.706288
15	BP	TS	1	0.55852
15	BP	TS	2	0.571408
15	BP	TS	3	0.409585
16	SQ	TS	1	0.898064
16	SQ	TS	2	0.932153
16	SQ	TS	3	0.727269
16	BP	TS	1	0.648707
16	BP	TS	2	0.75389
16	BP	TS	3	0.717735
20	SQ	TS	1	0.7661
20	SQ	TS	2	0.688686
20	SQ	TS	3	0.895672
20	BP	TS	1	0.630495
20	BP	TS	2	0.600458
20	BP	TS	3	0.617707
21	SQ	TS	1	0.712438
21	SQ	TS	2	0.497438
21	SQ	TS	3	0.348651
21	BP	TS	1	0.600923
21	BP	TS	2	0.637526
21	BP	TS	3	0.585581
23	SQ	TS	1	0.711393
23	SQ	TS	2	0.754839
23	SQ	TS	3	0.719397
23	BP	TS	1	0.755735
23	BP	TS	2	0.846413
23	BP	TS	3	0.835013
25	SQ	TS	1	0.808972
25	SQ	TS	2	0.764294
25	SQ	TS	3	0.732488
25	BP	TS	1	0.629469
25	BP	TS	2	0.640234
25	BP	TS	3	0.502365
26	SQ	TS	1	0.826277
26	SQ	TS	2	0.782184
26	SQ	TS	3	0.795172
26	BP	TS	1	0.833776
26	BP	TS	2	0.855716
26	BP	TS	3	0.73386
27	SQ	TS	1	0.818155
27	SQ	TS	2	0.80095
27	SQ	TS	3	0.844701
27	BP	TS	1	0.549945
27	BP	TS	2	0.443075
27	BP	TS	3	0.493825
28	SQ	TS	1	0.843419
28	SQ	TS	2	0.839499
28	SQ	TS	3	0.721873
28	BP	TS	1	0.533842
28	BP	TS	2	0.497397
28	BP	TS	3	0.411709
29	SQ	TS	1	0.875913
29	SQ	TS	2	0.934711
29	SQ	TS	3	0.872609
29	BP	TS	1	0.675462
29	BP	TS	2	0.599166
29	BP	TS	3	0.553527
30	SQ	TS	1	0.492406
30	SQ	TS	2	0.584583
30	SQ	TS	3	0.652614
30	BP	TS	1	0.487808
30	BP	TS	2	0.486229
30	BP	TS	3	0.418704
31	SQ	TS	1	0.819131
31	SQ	TS	2	0.703927
31	SQ	TS	3	0.479011
31	BP	TS	1	0.740763
31	BP	TS	2	0.696864
31	BP	TS	3	0.742305
32	SQ	TS	1	0.948151
32	SQ	TS	2	0.856409
32	SQ	TS	3	0.988979
32	BP	TS	1	0.66161
32	BP	TS	2	0.578447
32	BP	TS	3	0.570155
33	SQ	TS	1	0.84517
33	SQ	TS	2	0.824294
33	SQ	TS	3	0.852987
33	BP	TS	1	0.805464
33	BP	TS	2	0.790568
33	BP	TS	3	0.777267
34	SQ	TS	1	0.864162
34	SQ	TS	2	0.763134
34	SQ	TS	3	0.746579
34	BP	TS	1	0.414898
34	BP	TS	2	0.298261
34	BP	TS	3	0.489029
35	SQ	TS	1	0.929785
35	SQ	TS	2	0.880909
35	SQ	TS	3	0.891545
35	BP	TS	1	0.769589
35	BP	TS	2	0.757847
35	BP	TS	3	0.704433
36	SQ	TS	1	0.934057
36	SQ	TS	2	0.869313
36	SQ	TS	3	0.834043
36	BP	TS	1	0.59319
36	BP	TS	2	0.54137
36	BP	TS	3	0.486957
37	SQ	TS	1	0.988888
37	SQ	TS	2	0.945384
37	SQ	TS	3	0.912396
37	BP	TS	1	0.677045
37	BP	TS	2	0.755243
37	BP	TS	3	0.629969
1	SQ	CS	1	0.950737
1	SQ	CS	2	0.92352
1	SQ	CS	3	1
1	BP	CS	1	0.919648
1	BP	CS	2	0.950026
1	BP	CS	3	0.837604
2	SQ	CS	1	0.935995
2	SQ	CS	2	0.910491
2	SQ	CS	3	0.904702
2	BP	CS	1	0.760073
2	BP	CS	2	0.607853
2	BP	CS	3	0.482573
3	SQ	CS	1	0.862246
3	SQ	CS	2	0.906536
3	SQ	CS	3	0.896563
3	BP	CS	1	0.907011
3	BP	CS	2	0.75417
3	BP	CS	3	0.736097
4	SQ	CS	1	0.893955
4	SQ	CS	2	0.787983
4	SQ	CS	3	0.848004
4	BP	CS	1	0.849327
4	BP	CS	2	0.865355
4	BP	CS	3	0.889932
5	SQ	CS	1	0.77731
5	SQ	CS	2	0.93627
5	SQ	CS	3	0.936732
5	BP	CS	1	0.832626
5	BP	CS	2	0.670155
5	BP	CS	3	0.584329
6	SQ	CS	1	1
6	SQ	CS	2	0.89871
6	SQ	CS	3	0.948763
6	BP	CS	1	0.879707
6	BP	CS	2	0.868322
6	BP	CS	3	0.827784
7	SQ	CS	1	0.865803
7	SQ	CS	2	0.963498
7	SQ	CS	3	0.978002
7	BP	CS	1	0.84525
7	BP	CS	2	0.769544
7	BP	CS	3	0.673291
8	SQ	CS	1	0.9156
8	SQ	CS	2	0.922997
8	SQ	CS	3	0.904851
8	BP	CS	1	0.85089
8	BP	CS	2	0.856369
8	BP	CS	3	0.815834
9	SQ	CS	1	0.914247
9	SQ	CS	2	0.873189
9	SQ	CS	3	0.887976
9	BP	CS	1	0.890587
9	BP	CS	2	0.826815
9	BP	CS	3	0.897242
10	SQ	CS	1	0.945564
10	SQ	CS	2	0.943454
10	SQ	CS	3	0.978984
10	BP	CS	1	0.908192
10	BP	CS	2	0.873403
10	BP	CS	3	0.902737
11	SQ	CS	1	0.946264
11	SQ	CS	2	0.890089
11	SQ	CS	3	0.86721
11	BP	CS	1	0.835518
11	BP	CS	2	0.929912
11	BP	CS	3	0.674114
12	SQ	CS	1	0.88469
12	SQ	CS	2	0.892539
12	SQ	CS	3	1
12	BP	CS	1	0.911843
12	BP	CS	2	0.825102
12	BP	CS	3	0.862862
14	SQ	CS	1	0.996803
14	SQ	CS	2	0.938258
14	SQ	CS	3	1
14	BP	CS	1	0.947702
14	BP	CS	2	0.807455
14	BP	CS	3	0.816023
15	SQ	CS	1	0.826974
15	SQ	CS	2	0.933855
15	SQ	CS	3	0.883883
15	BP	CS	1	0.858625
15	BP	CS	2	0.815631
15	BP	CS	3	0.755032
16	SQ	CS	1	0.858535
16	SQ	CS	2	1
16	SQ	CS	3	0.81883
16	BP	CS	1	0.57463
16	BP	CS	2	0.719581
16	BP	CS	3	0.725268
20	SQ	CS	1	0.842366
20	SQ	CS	2	0.828442
20	SQ	CS	3	0.805626
20	BP	CS	1	0.647537
20	BP	CS	2	0.540017
20	BP	CS	3	0.872883
21	SQ	CS	1	0.752243
21	SQ	CS	2	0.830865
21	SQ	CS	3	0.730223
21	BP	CS	1	0.443804
21	BP	CS	2	0.489668
21	BP	CS	3	0.511116
23	SQ	CS	1	0.763405
23	SQ	CS	2	0.662405
23	SQ	CS	3	0.576463
23	BP	CS	1	0.900452
23	BP	CS	2	0.93952
23	BP	CS	3	0.890825
25	SQ	CS	1	0.923842
25	SQ	CS	2	0.958829
25	SQ	CS	3	0.913706
25	BP	CS	1	0.84893
25	BP	CS	2	0.746858
25	BP	CS	3	0.708129
26	SQ	CS	1	0.881439
26	SQ	CS	2	0.923273
26	SQ	CS	3	0.934843
26	BP	CS	1	0.788031
26	BP	CS	2	0.787074
26	BP	CS	3	0.946704
27	SQ	CS	1	0.904332
27	SQ	CS	2	0.8245
27	SQ	CS	3	0.797745
27	BP	CS	1	0.618826
27	BP	CS	2	0.637151
27	BP	CS	3	0.371997
28	SQ	CS	1	0.982267
28	SQ	CS	2	0.885779
28	SQ	CS	3	0.915715
28	BP	CS	1	0.746739
28	BP	CS	2	0.493645
28	BP	CS	3	0.387621
29	SQ	CS	1	0.934744
29	SQ	CS	2	0.898525
29	SQ	CS	3	0.87141
29	BP	CS	1	0.807756
29	BP	CS	2	0.786865
29	BP	CS	3	0.69633
30	SQ	CS	1	0.894732
30	SQ	CS	2	0.816537
30	SQ	CS	3	0.730538
30	BP	CS	1	0.648379
30	BP	CS	2	0.736397
30	BP	CS	3	0.865322
31	SQ	CS	1	0.907995
31	SQ	CS	2	0.757343
31	SQ	CS	3	0.805399
31	BP	CS	1	0.775416
31	BP	CS	2	0.764687
31	BP	CS	3	0.645233
32	SQ	CS	1	0.898858
32	SQ	CS	2	0.89591
32	SQ	CS	3	0.953883
32	BP	CS	1	0.74278
32	BP	CS	2	0.678092
32	BP	CS	3	0.702603
33	SQ	CS	1	0.932159
33	SQ	CS	2	0.919224
33	SQ	CS	3	0.885873
33	BP	CS	1	0.886033
33	BP	CS	2	0.861742
33	BP	CS	3	0.906502
34	SQ	CS	1	0.834993
34	SQ	CS	2	0.829026
34	SQ	CS	3	0.872167
34	BP	CS	1	0.406623
34	BP	CS	2	0.499134
34	BP	CS	3	0.294075
35	SQ	CS	1	0.884069
35	SQ	CS	2	1
35	SQ	CS	3	0.908523
35	BP	CS	1	0.799497
35	BP	CS	2	0.839703
35	BP	CS	3	0.665494
36	SQ	CS	1	0.981324
36	SQ	CS	2	0.929498
36	SQ	CS	3	0.914929
36	BP	CS	1	0.697408
36	BP	CS	2	0.57024
36	BP	CS	3	0.342293
37	SQ	CS	1	1
37	SQ	CS	2	0.96932
37	SQ	CS	3	0.931947
37	BP	CS	1	0.869844
37	BP	CS	2	0.779453
37	BP	CS	3	0.576132
1	SQ	RR	1	0.971749
1	SQ	RR	2	0.967696
1	SQ	RR	3	1
1	BP	RR	1	0.825003
1	BP	RR	2	0.898121
1	BP	RR	3	0.885546
2	SQ	RR	1	0.979057
2	SQ	RR	2	0.977437
2	SQ	RR	3	0.932968
2	BP	RR	1	0.620341
2	BP	RR	2	0.675599
2	BP	RR	3	0.563365
3	SQ	RR	1	0.907505
3	SQ	RR	2	0.93795
3	SQ	RR	3	0.979114
3	BP	RR	1	0.814648
3	BP	RR	2	0.813103
3	BP	RR	3	0.911176
4	SQ	RR	1	0.934436
4	SQ	RR	2	1
4	SQ	RR	3	0.921264
4	BP	RR	1	0.901589
4	BP	RR	2	0.876625
4	BP	RR	3	0.953936
5	SQ	RR	1	0.936995
5	SQ	RR	2	0.920131
5	SQ	RR	3	0.966555
5	BP	RR	1	0.889102
5	BP	RR	2	0.869662
5	BP	RR	3	0.972371
6	SQ	RR	1	0.793177
6	SQ	RR	2	0.812033
6	SQ	RR	3	0.634678
6	BP	RR	1	0.798506
6	BP	RR	2	0.823148
6	BP	RR	3	0.915258
7	SQ	RR	1	0.961428
7	SQ	RR	2	0.969366
7	SQ	RR	3	0.905248
7	BP	RR	1	0.844351
7	BP	RR	2	0.791481
7	BP	RR	3	0.829222
8	SQ	RR	1	0.973195
8	SQ	RR	2	0.954584
8	SQ	RR	3	0.927072
8	BP	RR	1	0.901052
8	BP	RR	2	0.912827
8	BP	RR	3	0.927447
9	SQ	RR	1	0.883176
9	SQ	RR	2	0.904527
9	SQ	RR	3	0.862512
9	BP	RR	1	0.845313
9	BP	RR	2	0.693762
9	BP	RR	3	0.758199
10	SQ	RR	1	0.986969
10	SQ	RR	2	1
10	SQ	RR	3	0.925891
10	BP	RR	1	0.904586
10	BP	RR	2	0.824507
10	BP	RR	3	0.828488
11	SQ	RR	1	0.969153
11	SQ	RR	2	0.910355
11	SQ	RR	3	0.805202
11	BP	RR	1	0.924669
11	BP	RR	2	0.865046
11	BP	RR	3	1
12	SQ	RR	1	0.973487
12	SQ	RR	2	0.896097
12	SQ	RR	3	0.812549
12	BP	RR	1	0.813748
12	BP	RR	2	0.883781
12	BP	RR	3	0.824023
14	SQ	RR	1	0.904103
14	SQ	RR	2	0.863014
14	SQ	RR	3	0.875581
14	BP	RR	1	0.871544
14	BP	RR	2	0.88881
14	BP	RR	3	0.76076
15	SQ	RR	1	0.846298
15	SQ	RR	2	0.866635
15	SQ	RR	3	0.937321
15	BP	RR	1	0.911806
15	BP	RR	2	0.873216
15	BP	RR	3	0.874505
16	SQ	RR	1	0.904525
16	SQ	RR	2	0.804769
16	SQ	RR	3	0.967061
16	BP	RR	1	0.782636
16	BP	RR	2	0.858115
16	BP	RR	3	0.868777
20	SQ	RR	1	0.971491
20	SQ	RR	2	0.960952
20	SQ	RR	3	0.879816
20	BP	RR	1	0.903742
20	BP	RR	2	0.876609
20	BP	RR	3	0.793657
21	SQ	RR	1	0.914791
21	SQ	RR	2	0.939781
21	SQ	RR	3	0.933882
21	BP	RR	1	0.624494
21	BP	RR	2	0.485114
21	BP	RR	3	0.521068
23	SQ	RR	1	0.858863
23	SQ	RR	2	0.833793
23	SQ	RR	3	0.768314
23	BP	RR	1	0.837198
23	BP	RR	2	0.980862
23	BP	RR	3	0.814238
25	SQ	RR	1	1
25	SQ	RR	2	0.976087
25	SQ	RR	3	0.954894
25	BP	RR	1	0.93943
25	BP	RR	2	0.917037
25	BP	RR	3	0.859473
26	SQ	RR	1	0.944438
26	SQ	RR	2	0.923953
26	SQ	RR	3	0.798997
26	BP	RR	1	0.731848
26	BP	RR	2	0.896315
26	BP	RR	3	0.858018
27	SQ	RR	1	0.867561
27	SQ	RR	2	0.777444
27	SQ	RR	3	0.761354
27	BP	RR	1	0.758801
27	BP	RR	2	0.754144
27	BP	RR	3	0.711467
28	SQ	RR	1	0.933389
28	SQ	RR	2	0.9107
28	SQ	RR	3	0.873174
28	BP	RR	1	0.561413
28	BP	RR	2	0.68295
28	BP	RR	3	0.668186
29	SQ	RR	1	0.966028
29	SQ	RR	2	0.868747
29	SQ	RR	3	0.821962
29	BP	RR	1	0.930861
29	BP	RR	2	0.878523
29	BP	RR	3	0.71127
30	SQ	RR	1	0.931682
30	SQ	RR	2	0.886557
30	SQ	RR	3	0.958725
30	BP	RR	1	0.798378
30	BP	RR	2	0.929326
30	BP	RR	3	0.845746
31	SQ	RR	1	0.85917
31	SQ	RR	2	0.797579
31	SQ	RR	3	0.936568
31	BP	RR	1	0.934224
31	BP	RR	2	0.849687
31	BP	RR	3	0.840463
32	SQ	RR	1	0.945607
32	SQ	RR	2	0.808116
32	SQ	RR	3	1
32	BP	RR	1	0.811006
32	BP	RR	2	0.887417
32	BP	RR	3	0.658634
33	SQ	RR	1	1
33	SQ	RR	2	0.956423
33	SQ	RR	3	0.969366
33	BP	RR	1	0.879995
33	BP	RR	2	0.83411
33	BP	RR	3	0.870742
34	SQ	RR	1	0.551576
34	SQ	RR	2	0.793544
34	SQ	RR	3	0.870739
34	BP	RR	1	0.618648
34	BP	RR	2	0.452063
34	BP	RR	3	0.756531
35	SQ	RR	1	1
35	SQ	RR	2	0.930687
35	SQ	RR	3	0.9176
35	BP	RR	1	0.916479
35	BP	RR	2	0.910949
35	BP	RR	3	0.937862
36	SQ	RR	1	0.944274
36	SQ	RR	2	0.909311
36	SQ	RR	3	0.93667
36	BP	RR	1	0.782111
36	BP	RR	2	0.827744
36	BP	RR	3	0.831418
37	SQ	RR	1	0.976203
37	SQ	RR	2	0.972187
37	SQ	RR	3	0.969461
37	BP	RR	1	0.923294
37	BP	RR	2	0.759243
37	BP	RR	3	0.842445
