# Supplementary material for: Using cluster and rest redistribution set structures as alternatives to resistance training prescription method based on velocity loss thresholds
Source: PeerJ. 2022 Mar 29;10:e13195. doi: 10.7717/peerj.13195 (PMC8973460; doi:10.7717/peerj.13195)
Supplement: Supplemental Information 4 [file peerj-10-13195-s004.xlsx]

## Sheet: Dataset - GLMM analysis
participant_id	set_structure	exercise	velocity	repetition_number	set_number	repetition_within_set	fastest_repetition_set	percentage_of_set_max	threshold20	frequency
1	TS	SQ	0.767632	1	1	1	0.767632	1	YES	1
1	TS	SQ	0.76502	2	1	2	0.767632	0.996598	YES	1
1	TS	SQ	0.760311	3	1	3	0.767632	0.990464	YES	1
1	TS	SQ	0.745928	4	1	4	0.767632	0.971726	YES	1
1	TS	SQ	0.734432	5	1	5	0.767632	0.956751	YES	1
1	TS	SQ	0.720869	6	1	6	0.767632	0.939082	YES	1
1	TS	SQ	0.697897	7	2	1	0.778025	0.897011	YES	1
1	TS	SQ	0.475351	8	2	2	0.778025	0.610972	NO	0
1	TS	SQ	0.736027	9	2	3	0.778025	0.94602	YES	1
1	TS	SQ	0.774996	10	2	4	0.778025	0.996107	YES	1
1	TS	SQ	0.778025	11	2	5	0.778025	1	YES	1
1	TS	SQ	0.740896	12	2	6	0.778025	0.952279	YES	1
1	TS	SQ	0.710911	13	3	1	0.779268	0.91228	YES	1
1	TS	SQ	0.693945	14	3	2	0.779268	0.890508	YES	1
1	TS	SQ	0.740181	15	3	3	0.779268	0.949841	YES	1
1	TS	SQ	0.779268	16	3	4	0.779268	1	YES	1
1	TS	SQ	0.703749	17	3	5	0.779268	0.903089	YES	1
1	TS	SQ	0.686398	18	3	6	0.779268	0.880823	YES	1
1	TS	BP	0.505817	1	1	1	0.510258	0.991298	YES	1
1	TS	BP	0.510258	2	1	2	0.510258	1	YES	1
1	TS	BP	0.498561	3	1	3	0.510258	0.977077	YES	1
1	TS	BP	0.488657	4	1	4	0.510258	0.957667	YES	1
1	TS	BP	0.430974	5	1	5	0.510258	0.84462	YES	1
1	TS	BP	0.378088	6	1	6	0.510258	0.740975	NO	0
1	TS	BP	0.490514	7	2	1	0.525875	0.932757	YES	1
1	TS	BP	0.511078	8	2	2	0.525875	0.971862	YES	1
1	TS	BP	0.525875	9	2	3	0.525875	1	YES	1
1	TS	BP	0.481304	10	2	4	0.525875	0.915244	YES	1
1	TS	BP	0.423721	11	2	5	0.525875	0.805745	YES	1
1	TS	BP	0.337778	12	2	6	0.525875	0.642316	NO	0
1	TS	BP	0.522715	13	3	1	0.544138	0.960629	YES	1
1	TS	BP	0.544138	14	3	2	0.544138	1	YES	1
1	TS	BP	0.526928	15	3	3	0.544138	0.968372	YES	1
1	TS	BP	0.463514	16	3	4	0.544138	0.851832	YES	1
1	TS	BP	0.396161	17	3	5	0.544138	0.728053	NO	0
1	TS	BP	0.34236	18	3	6	0.544138	0.629178	NO	0
2	TS	SQ	0.727583	1	1	1	0.727583	1	YES	1
2	TS	SQ	0.680773	2	1	2	0.727583	0.935663	YES	1
2	TS	SQ	0.670839	3	1	3	0.727583	0.922011	YES	1
2	TS	SQ	0.651943	4	1	4	0.727583	0.89604	YES	1
2	TS	SQ	0.61418	5	1	5	0.727583	0.844137	YES	1
2	TS	SQ	0.569475	6	1	6	0.727583	0.782695	NO	0
2	TS	SQ	0.704245	7	2	1	0.704245	1	YES	1
2	TS	SQ	0.680721	8	2	2	0.704245	0.966598	YES	1
2	TS	SQ	0.670321	9	2	3	0.704245	0.951829	YES	1
2	TS	SQ	0.668777	10	2	4	0.704245	0.949638	YES	1
2	TS	SQ	0.656363	11	2	5	0.704245	0.932009	YES	1
2	TS	SQ	0.58613	12	2	6	0.704245	0.832282	YES	1
2	TS	SQ	0.674677	13	3	1	0.714077	0.944824	YES	1
2	TS	SQ	0.714077	14	3	2	0.714077	1	YES	1
2	TS	SQ	0.687336	15	3	3	0.714077	0.962552	YES	1
2	TS	SQ	0.660488	16	3	4	0.714077	0.924954	YES	1
2	TS	SQ	0.636532	17	3	5	0.714077	0.891405	YES	1
2	TS	SQ	0.590792	18	3	6	0.714077	0.82735	YES	1
2	TS	BP	0.516512	1	1	1	0.516512	1	YES	1
2	TS	BP	0.510601	2	1	2	0.516512	0.988556	YES	1
2	TS	BP	0.463237	3	1	3	0.516512	0.896856	YES	1
2	TS	BP	0.405081	4	1	4	0.516512	0.784262	NO	0
2	TS	BP	0.366527	5	1	5	0.516512	0.709619	NO	0
2	TS	BP	0.323076	6	1	6	0.516512	0.625496	NO	0
2	TS	BP	0.29769	7	2	1	0.468248	0.635753	NO	0
2	TS	BP	0.468248	8	2	2	0.468248	1	YES	1
2	TS	BP	0.444089	9	2	3	0.468248	0.948405	YES	1
2	TS	BP	0.359281	10	2	4	0.468248	0.767286	NO	0
2	TS	BP	0.31388	11	2	5	0.468248	0.670328	NO	0
2	TS	BP	0.275179	12	2	6	0.468248	0.587677	NO	0
2	TS	BP	0.267336	13	3	1	0.399782	0.668704	NO	0
2	TS	BP	0.399782	14	3	2	0.399782	1	YES	1
2	TS	BP	0.357924	15	3	3	0.399782	0.895296	YES	1
2	TS	BP	0.169765	16	3	4	0.399782	0.424645	NO	0
2	TS	BP	0.256148	17	3	5	0.399782	0.64072	NO	0
2	TS	BP	0.175658	18	3	6	0.399782	0.439384	NO	0
3	TS	SQ	0.602692	1	1	1	0.602692	1	YES	1
3	TS	SQ	0.576788	2	1	2	0.602692	0.95702	YES	1
3	TS	SQ	0.531717	3	1	3	0.602692	0.882238	YES	1
3	TS	SQ	0.520014	4	1	4	0.602692	0.862819	YES	1
3	TS	SQ	0.530111	5	1	5	0.602692	0.879573	YES	1
3	TS	SQ	0.528248	6	1	6	0.602692	0.876481	YES	1
3	TS	SQ	0.599947	7	2	1	0.599947	1	YES	1
3	TS	SQ	0.578737	8	2	2	0.599947	0.964647	YES	1
3	TS	SQ	0.545551	9	2	3	0.599947	0.909333	YES	1
3	TS	SQ	0.563614	10	2	4	0.599947	0.93944	YES	1
3	TS	SQ	0.518694	11	2	5	0.599947	0.864566	YES	1
3	TS	SQ	0.534393	12	2	6	0.599947	0.890734	YES	1
3	TS	SQ	0.64957	13	3	1	0.64957	1	YES	1
3	TS	SQ	0.641487	14	3	2	0.64957	0.987556	YES	1
3	TS	SQ	0.603464	15	3	3	0.64957	0.92902	YES	1
3	TS	SQ	0.568546	16	3	4	0.64957	0.875265	YES	1
3	TS	SQ	0.55332	17	3	5	0.64957	0.851824	YES	1
3	TS	SQ	0.551165	18	3	6	0.64957	0.848506	YES	1
3	TS	BP	0.453285	1	1	1	0.453285	1	YES	1
3	TS	BP	0.426441	2	1	2	0.453285	0.940779	YES	1
3	TS	BP	0.390578	3	1	3	0.453285	0.861661	YES	1
3	TS	BP	0.388917	4	1	4	0.453285	0.857996	YES	1
3	TS	BP	0.324091	5	1	5	0.453285	0.714982	NO	0
3	TS	BP	0.269712	6	1	6	0.453285	0.595017	NO	0
3	TS	BP	0.485568	7	2	1	0.485568	1	YES	1
3	TS	BP	0.411402	8	2	2	0.485568	0.847259	YES	1
3	TS	BP	0.357964	9	2	3	0.485568	0.737206	NO	0
3	TS	BP	0.344766	10	2	4	0.485568	0.710025	NO	0
3	TS	BP	0.332018	11	2	5	0.485568	0.683772	NO	0
3	TS	BP	0.305751	12	2	6	0.485568	0.629677	NO	0
3	TS	BP	0.433934	13	3	1	0.433934	1	YES	1
3	TS	BP	0.370139	14	3	2	0.433934	0.852984	YES	1
3	TS	BP	0.37369	15	3	3	0.433934	0.861167	YES	1
3	TS	BP	0.331688	16	3	4	0.433934	0.764374	NO	0
3	TS	BP	0.296061	17	3	5	0.433934	0.682271	NO	0
3	TS	BP	0.273278	18	3	6	0.433934	0.629769	NO	0
4	TS	SQ	0.776182	1	1	1	0.776182	1	YES	1
4	TS	SQ	0.758263	2	1	2	0.776182	0.976913	YES	1
4	TS	SQ	0.70335	3	1	3	0.776182	0.906166	YES	1
4	TS	SQ	0.655857	4	1	4	0.776182	0.844978	YES	1
4	TS	SQ	0.600992	5	1	5	0.776182	0.774293	NO	0
4	TS	SQ	0.614304	6	1	6	0.776182	0.791443	NO	0
4	TS	SQ	0.689529	7	2	1	0.709568	0.971759	YES	1
4	TS	SQ	0.683636	8	2	2	0.709568	0.963453	YES	1
4	TS	SQ	0.709568	9	2	3	0.709568	1	YES	1
4	TS	SQ	0.68033	10	2	4	0.709568	0.958795	YES	1
4	TS	SQ	0.637495	11	2	5	0.709568	0.898427	YES	1
4	TS	SQ	0.569788	12	2	6	0.709568	0.803007	YES	1
4	TS	SQ	0.683088	13	3	1	0.689837	0.990218	YES	1
4	TS	SQ	0.689837	14	3	2	0.689837	1	YES	1
4	TS	SQ	0.63826	15	3	3	0.689837	0.925234	YES	1
4	TS	SQ	0.597424	16	3	4	0.689837	0.866036	YES	1
4	TS	SQ	0.505232	17	3	5	0.689837	0.732394	NO	0
4	TS	SQ	0.395345	18	3	6	0.689837	0.573099	NO	0
4	TS	BP	0.48507	1	1	1	0.523603	0.926408	YES	1
4	TS	BP	0.523603	2	1	2	0.523603	1	YES	1
4	TS	BP	0.523523	3	1	3	0.523603	0.999847	YES	1
4	TS	BP	0.502674	4	1	4	0.523603	0.960028	YES	1
4	TS	BP	0.476973	5	1	5	0.523603	0.910942	YES	1
4	TS	BP	0.437814	6	1	6	0.523603	0.836155	YES	1
4	TS	BP	0.505539	7	2	1	0.515001	0.981627	YES	1
4	TS	BP	0.515001	8	2	2	0.515001	1	YES	1
4	TS	BP	0.512371	9	2	3	0.515001	0.994893	YES	1
4	TS	BP	0.489009	10	2	4	0.515001	0.949529	YES	1
4	TS	BP	0.446563	11	2	5	0.515001	0.86711	YES	1
4	TS	BP	0.419014	12	2	6	0.515001	0.813617	YES	1
4	TS	BP	0.391121	13	3	1	0.518137	0.75486	NO	0
4	TS	BP	0.494611	14	3	2	0.518137	0.954595	YES	1
4	TS	BP	0.518137	15	3	3	0.518137	1	YES	1
4	TS	BP	0.510756	16	3	4	0.518137	0.985754	YES	1
4	TS	BP	0.484046	17	3	5	0.518137	0.934205	YES	1
4	TS	BP	0.449883	18	3	6	0.518137	0.868269	YES	1
5	TS	SQ	0.605976	1	1	1	0.605976	1	YES	1
5	TS	SQ	0.588713	2	1	2	0.605976	0.971511	YES	1
5	TS	SQ	0.578318	3	1	3	0.605976	0.954357	YES	1
5	TS	SQ	0.539806	4	1	4	0.605976	0.890805	YES	1
5	TS	SQ	0.500019	5	1	5	0.605976	0.825147	YES	1
5	TS	SQ	0.52717	6	1	6	0.605976	0.869952	YES	1
5	TS	SQ	0.582331	7	2	1	0.582331	1	YES	1
5	TS	SQ	0.565374	8	2	2	0.582331	0.970882	YES	1
5	TS	SQ	0.534836	9	2	3	0.582331	0.91844	YES	1
5	TS	SQ	0.54896	10	2	4	0.582331	0.942694	YES	1
5	TS	SQ	0.521402	11	2	5	0.582331	0.895372	YES	1
5	TS	SQ	0.495142	12	2	6	0.582331	0.850276	YES	1
5	TS	SQ	0.600048	13	3	1	0.600048	1	YES	1
5	TS	SQ	0.453069	14	3	2	0.600048	0.755054	NO	0
5	TS	SQ	0.506168	15	3	3	0.600048	0.843546	YES	1
5	TS	SQ	0.530233	16	3	4	0.600048	0.883652	YES	1
5	TS	SQ	0.51231	17	3	5	0.600048	0.853782	YES	1
5	TS	SQ	0.509871	18	3	6	0.600048	0.849716	YES	1
5	TS	BP	0.463788	1	1	1	0.463788	1	YES	1
5	TS	BP	0.455485	2	1	2	0.463788	0.982098	YES	1
5	TS	BP	0.425453	3	1	3	0.463788	0.917344	YES	1
5	TS	BP	0.410473	4	1	4	0.463788	0.885044	YES	1
5	TS	BP	0.373817	5	1	5	0.463788	0.806009	YES	1
5	TS	BP	0.340431	6	1	6	0.463788	0.734023	NO	0
5	TS	BP	0.454317	7	2	1	0.458335	0.991234	YES	1
5	TS	BP	0.447448	8	2	2	0.458335	0.976246	YES	1
5	TS	BP	0.458335	9	2	3	0.458335	1	YES	1
5	TS	BP	0.388088	10	2	4	0.458335	0.846735	YES	1
5	TS	BP	0.378608	11	2	5	0.458335	0.82605	YES	1
5	TS	BP	0.335359	12	2	6	0.458335	0.731689	NO	0
5	TS	BP	0.444131	13	3	1	0.444131	1	YES	1
5	TS	BP	0.438765	14	3	2	0.444131	0.987917	YES	1
5	TS	BP	0.411355	15	3	3	0.444131	0.926202	YES	1
5	TS	BP	0.382622	16	3	4	0.444131	0.861507	YES	1
5	TS	BP	0.366694	17	3	5	0.444131	0.825645	YES	1
5	TS	BP	0.318955	18	3	6	0.444131	0.718156	NO	0
6	TS	SQ	0.714933	1	1	1	0.714933	1	YES	1
6	TS	SQ	0.664213	2	1	2	0.714933	0.929056	YES	1
6	TS	SQ	0.64739	3	1	3	0.714933	0.905525	YES	1
6	TS	SQ	0.612446	4	1	4	0.714933	0.856647	YES	1
6	TS	SQ	0.616671	5	1	5	0.714933	0.862557	YES	1
6	TS	SQ	0.563938	6	1	6	0.714933	0.788798	NO	0
6	TS	SQ	0.625189	7	2	1	0.646969	0.966335	YES	1
6	TS	SQ	0.646969	8	2	2	0.646969	1	YES	1
6	TS	SQ	0.614084	9	2	3	0.646969	0.949171	YES	1
6	TS	SQ	0.582048	10	2	4	0.646969	0.899654	YES	1
6	TS	SQ	0.61907	11	2	5	0.646969	0.956878	YES	1
6	TS	SQ	0.494444	12	2	6	0.646969	0.764247	NO	0
6	TS	SQ	0.705259	13	3	1	0.705259	1	YES	1
6	TS	SQ	0.627319	14	3	2	0.705259	0.889487	YES	1
6	TS	SQ	0.623154	15	3	3	0.705259	0.883581	YES	1
6	TS	SQ	0.558081	16	3	4	0.705259	0.791313	NO	0
6	TS	SQ	0.565742	17	3	5	0.705259	0.802177	YES	1
6	TS	SQ	0.587992	18	3	6	0.705259	0.833724	YES	1
6	TS	BP	0.693853	1	1	1	0.693853	1	YES	1
6	TS	BP	0.686764	2	1	2	0.693853	0.989782	YES	1
6	TS	BP	0.645042	3	1	3	0.693853	0.929652	YES	1
6	TS	BP	0.613295	4	1	4	0.693853	0.883897	YES	1
6	TS	BP	0.598389	5	1	5	0.693853	0.862414	YES	1
6	TS	BP	0.515099	6	1	6	0.693853	0.742374	NO	0
6	TS	BP	0.684834	7	2	1	0.684834	1	YES	1
6	TS	BP	0.684248	8	2	2	0.684834	0.999145	YES	1
6	TS	BP	0.63541	9	2	3	0.684834	0.927832	YES	1
6	TS	BP	0.594051	10	2	4	0.684834	0.867439	YES	1
6	TS	BP	0.564255	11	2	5	0.684834	0.82393	YES	1
6	TS	BP	0.520504	12	2	6	0.684834	0.760045	NO	0
6	TS	BP	0.621597	13	3	1	0.663588	0.936722	YES	1
6	TS	BP	0.663588	14	3	2	0.663588	1	YES	1
6	TS	BP	0.628895	15	3	3	0.663588	0.947719	YES	1
6	TS	BP	0.559021	16	3	4	0.663588	0.842422	YES	1
6	TS	BP	0.550795	17	3	5	0.663588	0.830025	YES	1
6	TS	BP	0.533394	18	3	6	0.663588	0.803803	YES	1
7	TS	SQ	0.688021	1	1	1	0.688021	1	YES	1
7	TS	SQ	0.677237	2	1	2	0.688021	0.984326	YES	1
7	TS	SQ	0.588333	3	1	3	0.688021	0.85511	YES	1
7	TS	SQ	0.619816	4	1	4	0.688021	0.900868	YES	1
7	TS	SQ	0.679947	5	1	5	0.688021	0.988265	YES	1
7	TS	SQ	0.648582	6	1	6	0.688021	0.942679	YES	1
7	TS	SQ	0.703905	7	2	1	0.703905	1	YES	1
7	TS	SQ	0.695017	8	2	2	0.703905	0.987373	YES	1
7	TS	SQ	0.65847	9	2	3	0.703905	0.935453	YES	1
7	TS	SQ	0.572676	10	2	4	0.703905	0.813569	YES	1
7	TS	SQ	0.618149	11	2	5	0.703905	0.878171	YES	1
7	TS	SQ	0.624392	12	2	6	0.703905	0.887039	YES	1
7	TS	SQ	0.686689	13	3	1	0.686689	1	YES	1
7	TS	SQ	0.6518	14	3	2	0.686689	0.949192	YES	1
7	TS	SQ	0.648382	15	3	3	0.686689	0.944215	YES	1
7	TS	SQ	0.640621	16	3	4	0.686689	0.932913	YES	1
7	TS	SQ	0.629725	17	3	5	0.686689	0.917044	YES	1
7	TS	SQ	0.65686	18	3	6	0.686689	0.956561	YES	1
7	TS	BP	0.458768	1	1	1	0.458768	1	YES	1
7	TS	BP	0.451384	2	1	2	0.458768	0.983904	YES	1
7	TS	BP	0.439253	3	1	3	0.458768	0.957462	YES	1
7	TS	BP	0.3931	4	1	4	0.458768	0.85686	YES	1
7	TS	BP	0.335333	5	1	5	0.458768	0.730942	NO	0
7	TS	BP	0.322726	6	1	6	0.458768	0.703463	NO	0
7	TS	BP	0.464973	7	2	1	0.464973	1	YES	1
7	TS	BP	0.445473	8	2	2	0.464973	0.958061	YES	1
7	TS	BP	0.412907	9	2	3	0.464973	0.888022	YES	1
7	TS	BP	0.389107	10	2	4	0.464973	0.836836	YES	1
7	TS	BP	0.332829	11	2	5	0.464973	0.715803	NO	0
7	TS	BP	0.274144	12	2	6	0.464973	0.589591	NO	0
7	TS	BP	0.417033	13	3	1	0.417033	1	YES	1
7	TS	BP	0.393373	14	3	2	0.417033	0.943264	YES	1
7	TS	BP	0.362863	15	3	3	0.417033	0.870105	YES	1
7	TS	BP	0.301245	16	3	4	0.417033	0.722352	NO	0
7	TS	BP	0.285017	17	3	5	0.417033	0.68344	NO	0
7	TS	BP	0.225827	18	3	6	0.417033	0.541509	NO	0
8	TS	SQ	0.738213	1	1	1	0.738213	1	YES	1
8	TS	SQ	0.712978	2	1	2	0.738213	0.965817	YES	1
8	TS	SQ	0.694534	3	1	3	0.738213	0.940832	YES	1
8	TS	SQ	0.69096	4	1	4	0.738213	0.93599	YES	1
8	TS	SQ	0.635252	5	1	5	0.738213	0.860527	YES	1
8	TS	SQ	0.66688	6	1	6	0.738213	0.903371	YES	1
8	TS	SQ	0.777063	7	2	1	0.777063	1	YES	1
8	TS	SQ	0.748989	8	2	2	0.777063	0.963871	YES	1
8	TS	SQ	0.739805	9	2	3	0.777063	0.952053	YES	1
8	TS	SQ	0.663071	10	2	4	0.777063	0.853303	YES	1
8	TS	SQ	0.636566	11	2	5	0.777063	0.819195	YES	1
8	TS	SQ	0.631931	12	2	6	0.777063	0.81323	YES	1
8	TS	SQ	0.733349	13	3	1	0.733349	1	YES	1
8	TS	SQ	0.68903	14	3	2	0.733349	0.939566	YES	1
8	TS	SQ	0.693756	15	3	3	0.733349	0.946011	YES	1
8	TS	SQ	0.671595	16	3	4	0.733349	0.915791	YES	1
8	TS	SQ	0.623417	17	3	5	0.733349	0.850096	YES	1
8	TS	SQ	0.633921	18	3	6	0.733349	0.864419	YES	1
8	TS	BP	0.492634	1	1	1	0.492634	1	YES	1
8	TS	BP	0.491604	2	1	2	0.492634	0.997909	YES	1
8	TS	BP	0.460603	3	1	3	0.492634	0.93498	YES	1
8	TS	BP	0.446398	4	1	4	0.492634	0.906145	YES	1
8	TS	BP	0.414797	5	1	5	0.492634	0.841998	YES	1
8	TS	BP	0.395071	6	1	6	0.492634	0.801957	YES	1
8	TS	BP	0.503742	7	2	1	0.503742	1	YES	1
8	TS	BP	0.482825	8	2	2	0.503742	0.958477	YES	1
8	TS	BP	0.453413	9	2	3	0.503742	0.900089	YES	1
8	TS	BP	0.424218	10	2	4	0.503742	0.842133	YES	1
8	TS	BP	0.402469	11	2	5	0.503742	0.798958	NO	0
8	TS	BP	0.366712	12	2	6	0.503742	0.727975	NO	0
8	TS	BP	0.484569	13	3	1	0.492786	0.983324	YES	1
8	TS	BP	0.492786	14	3	2	0.492786	1	YES	1
8	TS	BP	0.451118	15	3	3	0.492786	0.915442	YES	1
8	TS	BP	0.400936	16	3	4	0.492786	0.81361	YES	1
8	TS	BP	0.390413	17	3	5	0.492786	0.792257	NO	0
8	TS	BP	0.335038	18	3	6	0.492786	0.679885	NO	0
9	TS	SQ	0.757378	1	1	1	0.757378	1	YES	1
9	TS	SQ	0.705317	2	1	2	0.757378	0.931261	YES	1
9	TS	SQ	0.697813	3	1	3	0.757378	0.921354	YES	1
9	TS	SQ	0.694818	4	1	4	0.757378	0.9174	YES	1
9	TS	SQ	0.693529	5	1	5	0.757378	0.915698	YES	1
9	TS	SQ	0.685532	6	1	6	0.757378	0.905138	YES	1
9	TS	SQ	0.777607	7	2	1	0.777607	1	YES	1
9	TS	SQ	0.746334	8	2	2	0.777607	0.959783	YES	1
9	TS	SQ	0.690418	9	2	3	0.777607	0.887876	YES	1
9	TS	SQ	0.67573	10	2	4	0.777607	0.868986	YES	1
9	TS	SQ	0.660635	11	2	5	0.777607	0.849574	YES	1
9	TS	SQ	0.671167	12	2	6	0.777607	0.863119	YES	1
9	TS	SQ	0.781424	13	3	1	0.781424	1	YES	1
9	TS	SQ	0.745369	14	3	2	0.781424	0.95386	YES	1
9	TS	SQ	0.685297	15	3	3	0.781424	0.876985	YES	1
9	TS	SQ	0.666811	16	3	4	0.781424	0.853328	YES	1
9	TS	SQ	0.648636	17	3	5	0.781424	0.830069	YES	1
9	TS	SQ	0.680952	18	3	6	0.781424	0.871425	YES	1
9	TS	BP	0.653717	1	1	1	0.653717	1	YES	1
9	TS	BP	0.59684	2	1	2	0.653717	0.912994	YES	1
9	TS	BP	0.542048	3	1	3	0.653717	0.829178	YES	1
9	TS	BP	0.529697	4	1	4	0.653717	0.810285	YES	1
9	TS	BP	0.472496	5	1	5	0.653717	0.722784	NO	0
9	TS	BP	0.477024	6	1	6	0.653717	0.72971	NO	0
9	TS	BP	0.659603	7	2	1	0.659603	1	YES	1
9	TS	BP	0.616098	8	2	2	0.659603	0.934044	YES	1
9	TS	BP	0.557276	9	2	3	0.659603	0.844865	YES	1
9	TS	BP	0.506882	10	2	4	0.659603	0.768465	NO	0
9	TS	BP	0.483232	11	2	5	0.659603	0.73261	NO	0
9	TS	BP	0.485682	12	2	6	0.659603	0.736324	NO	0
9	TS	BP	0.640001	13	3	1	0.640001	1	YES	1
9	TS	BP	0.581224	14	3	2	0.640001	0.908161	YES	1
9	TS	BP	0.518778	15	3	3	0.640001	0.810589	YES	1
9	TS	BP	0.432168	16	3	4	0.640001	0.675261	NO	0
9	TS	BP	0.429064	17	3	5	0.640001	0.670411	NO	0
9	TS	BP	0.384021	18	3	6	0.640001	0.600031	NO	0
10	TS	SQ	0.602116	1	1	1	0.602116	1	YES	1
10	TS	SQ	0.514214	2	1	2	0.602116	0.854011	YES	1
10	TS	SQ	0.541828	3	1	3	0.602116	0.899874	YES	1
10	TS	SQ	0.562794	4	1	4	0.602116	0.934694	YES	1
10	TS	SQ	0.583273	5	1	5	0.602116	0.968706	YES	1
10	TS	SQ	0.503838	6	1	6	0.602116	0.836779	YES	1
10	TS	SQ	0.657722	7	2	1	0.70417	0.934039	YES	1
10	TS	SQ	0.682299	8	2	2	0.70417	0.96894	YES	1
10	TS	SQ	0.70417	9	2	3	0.70417	1	YES	1
10	TS	SQ	0.617495	10	2	4	0.70417	0.876911	YES	1
10	TS	SQ	0.656609	11	2	5	0.70417	0.932457	YES	1
10	TS	SQ	0.649563	12	2	6	0.70417	0.922451	YES	1
10	TS	SQ	0.721031	13	3	1	0.731625	0.985521	YES	1
10	TS	SQ	0.715963	14	3	2	0.731625	0.978594	YES	1
10	TS	SQ	0.731625	15	3	3	0.731625	1	YES	1
10	TS	SQ	0.713711	16	3	4	0.731625	0.975515	YES	1
10	TS	SQ	0.689754	17	3	5	0.731625	0.942771	YES	1
10	TS	SQ	0.615469	18	3	6	0.731625	0.841236	YES	1
10	TS	BP	0.603979	1	1	1	0.603979	1	YES	1
10	TS	BP	0.589436	2	1	2	0.603979	0.97592	YES	1
10	TS	BP	0.552132	3	1	3	0.603979	0.914157	YES	1
10	TS	BP	0.511848	4	1	4	0.603979	0.847461	YES	1
10	TS	BP	0.504696	5	1	5	0.603979	0.835618	YES	1
10	TS	BP	0.42456	6	1	6	0.603979	0.702938	NO	0
10	TS	BP	0.566833	7	2	1	0.566833	1	YES	1
10	TS	BP	0.559929	8	2	2	0.566833	0.987819	YES	1
10	TS	BP	0.548506	9	2	3	0.566833	0.967666	YES	1
10	TS	BP	0.504892	10	2	4	0.566833	0.890724	YES	1
10	TS	BP	0.451115	11	2	5	0.566833	0.79585	NO	0
10	TS	BP	0.400639	12	2	6	0.566833	0.706801	NO	0
10	TS	BP	0.514784	13	3	1	0.572021	0.899938	YES	1
10	TS	BP	0.572021	14	3	2	0.572021	1	YES	1
10	TS	BP	0.521048	15	3	3	0.572021	0.910888	YES	1
10	TS	BP	0.436353	16	3	4	0.572021	0.762826	NO	0
10	TS	BP	0.362754	17	3	5	0.572021	0.634161	NO	0
10	TS	BP	0.267995	18	3	6	0.572021	0.468505	NO	0
11	TS	SQ	0.588673	1	1	1	0.588673	1	YES	1
11	TS	SQ	0.553102	2	1	2	0.588673	0.939576	YES	1
11	TS	SQ	0.509434	3	1	3	0.588673	0.865394	YES	1
11	TS	SQ	0.501505	4	1	4	0.588673	0.851925	YES	1
11	TS	SQ	0.482501	5	1	5	0.588673	0.819642	YES	1
11	TS	SQ	0.493953	6	1	6	0.588673	0.839096	YES	1
11	TS	SQ	0.536991	7	2	1	0.536991	1	YES	1
11	TS	SQ	0.49992	8	2	2	0.536991	0.930965	YES	1
11	TS	SQ	0.465506	9	2	3	0.536991	0.866878	YES	1
11	TS	SQ	0.483393	10	2	4	0.536991	0.900188	YES	1
11	TS	SQ	0.463591	11	2	5	0.536991	0.863312	YES	1
11	TS	SQ	0.47197	12	2	6	0.536991	0.878915	YES	1
11	TS	SQ	0.527954	13	3	1	0.558128	0.945937	YES	1
11	TS	SQ	0.558128	14	3	2	0.558128	1	YES	1
11	TS	SQ	0.530182	15	3	3	0.558128	0.949928	YES	1
11	TS	SQ	0.513435	16	3	4	0.558128	0.919923	YES	1
11	TS	SQ	0.479589	17	3	5	0.558128	0.859282	YES	1
11	TS	SQ	0.47314	18	3	6	0.558128	0.847726	YES	1
11	TS	BP	0.418272	1	1	1	0.44568	0.938504	YES	1
11	TS	BP	0.44568	2	1	2	0.44568	1	YES	1
11	TS	BP	0.403856	3	1	3	0.44568	0.906158	YES	1
11	TS	BP	0.414329	4	1	4	0.44568	0.929656	YES	1
11	TS	BP	0.364485	5	1	5	0.44568	0.817818	YES	1
11	TS	BP	0.29726	6	1	6	0.44568	0.666982	NO	0
11	TS	BP	0.405942	7	2	1	0.421905	0.962165	YES	1
11	TS	BP	0.409929	8	2	2	0.421905	0.971616	YES	1
11	TS	BP	0.421905	9	2	3	0.421905	1	YES	1
11	TS	BP	0.411186	10	2	4	0.421905	0.974595	YES	1
11	TS	BP	0.29988	11	2	5	0.421905	0.710777	NO	0
11	TS	BP	0.325592	12	2	6	0.421905	0.77172	NO	0
11	TS	BP	0.412206	13	3	1	0.46079	0.894564	YES	1
11	TS	BP	0.437061	14	3	2	0.46079	0.948505	YES	1
11	TS	BP	0.46079	15	3	3	0.46079	1	YES	1
11	TS	BP	0.384145	16	3	4	0.46079	0.833666	YES	1
11	TS	BP	0.293493	17	3	5	0.46079	0.636935	NO	0
11	TS	BP	0.28688	18	3	6	0.46079	0.622584	NO	0
12	TS	SQ	0.669218	1	1	1	0.669218	1	YES	1
12	TS	SQ	0.6136	2	1	2	0.669218	0.916891	YES	1
12	TS	SQ	0.570498	3	1	3	0.669218	0.852484	YES	1
12	TS	SQ	0.542492	4	1	4	0.669218	0.810635	YES	1
12	TS	SQ	0.577061	5	1	5	0.669218	0.862291	YES	1
12	TS	SQ	0.534651	6	1	6	0.669218	0.798919	NO	0
12	TS	SQ	0.666977	7	2	1	0.671091	0.993869	YES	1
12	TS	SQ	0.671091	8	2	2	0.671091	1	YES	1
12	TS	SQ	0.65634	9	2	3	0.671091	0.978019	YES	1
12	TS	SQ	0.626631	10	2	4	0.671091	0.933749	YES	1
12	TS	SQ	0.588852	11	2	5	0.671091	0.877455	YES	1
12	TS	SQ	0.619225	12	2	6	0.671091	0.922713	YES	1
12	TS	SQ	0.671894	13	3	1	0.671894	1	YES	1
12	TS	SQ	0.598263	14	3	2	0.671894	0.890412	YES	1
12	TS	SQ	0.571661	15	3	3	0.671894	0.85082	YES	1
12	TS	SQ	0.582294	16	3	4	0.671894	0.866646	YES	1
12	TS	SQ	0.589746	17	3	5	0.671894	0.877737	YES	1
12	TS	SQ	0.523262	18	3	6	0.671894	0.778786	NO	0
12	TS	BP	0.466363	1	1	1	0.466363	1	YES	1
12	TS	BP	0.448598	2	1	2	0.466363	0.961907	YES	1
12	TS	BP	0.433278	3	1	3	0.466363	0.929058	YES	1
12	TS	BP	0.370657	4	1	4	0.466363	0.794782	NO	0
12	TS	BP	0.295186	5	1	5	0.466363	0.632953	NO	0
12	TS	BP	0.292979	6	1	6	0.466363	0.628222	NO	0
12	TS	BP	0.458043	7	2	1	0.458043	1	YES	1
12	TS	BP	0.424777	8	2	2	0.458043	0.927373	YES	1
12	TS	BP	0.397488	9	2	3	0.458043	0.867795	YES	1
12	TS	BP	0.34068	10	2	4	0.458043	0.743773	NO	0
12	TS	BP	0.270726	11	2	5	0.458043	0.59105	NO	0
12	TS	BP	0.272852	12	2	6	0.458043	0.595691	NO	0
12	TS	BP	0.439477	13	3	1	0.439477	1	YES	1
12	TS	BP	0.414013	14	3	2	0.439477	0.942058	YES	1
12	TS	BP	0.370101	15	3	3	0.439477	0.84214	YES	1
12	TS	BP	0.331508	16	3	4	0.439477	0.754323	NO	0
12	TS	BP	0.258073	17	3	5	0.439477	0.587227	NO	0
12	TS	BP	0.258928	18	3	6	0.439477	0.589174	NO	0
14	TS	SQ	0.655428	1	1	1	0.655428	1	YES	1
14	TS	SQ	0.643106	2	1	2	0.655428	0.981201	YES	1
14	TS	SQ	0.621605	3	1	3	0.655428	0.948396	YES	1
14	TS	SQ	0.604658	4	1	4	0.655428	0.922539	YES	1
14	TS	SQ	0.568251	5	1	5	0.655428	0.866992	YES	1
14	TS	SQ	0.469977	6	1	6	0.655428	0.717054	NO	0
14	TS	SQ	0.634144	7	2	1	0.634144	1	YES	1
14	TS	SQ	0.622311	8	2	2	0.634144	0.98134	YES	1
14	TS	SQ	0.624733	9	2	3	0.634144	0.98516	YES	1
14	TS	SQ	0.620787	10	2	4	0.634144	0.978937	YES	1
14	TS	SQ	0.563925	11	2	5	0.634144	0.88927	YES	1
14	TS	SQ	0.598131	12	2	6	0.634144	0.943211	YES	1
14	TS	SQ	0.606758	13	3	1	0.606758	1	YES	1
14	TS	SQ	0.599787	14	3	2	0.606758	0.98851	YES	1
14	TS	SQ	0.579355	15	3	3	0.606758	0.954837	YES	1
14	TS	SQ	0.590675	16	3	4	0.606758	0.973494	YES	1
14	TS	SQ	0.547142	17	3	5	0.606758	0.901747	YES	1
14	TS	SQ	0.546707	18	3	6	0.606758	0.90103	YES	1
14	TS	BP	0.604305	1	1	1	0.604305	1	YES	1
14	TS	BP	0.562824	2	1	2	0.604305	0.931358	YES	1
14	TS	BP	0.527941	3	1	3	0.604305	0.873633	YES	1
14	TS	BP	0.503269	4	1	4	0.604305	0.832806	YES	1
14	TS	BP	0.487733	5	1	5	0.604305	0.807097	YES	1
14	TS	BP	0.440216	6	1	6	0.604305	0.728466	NO	0
14	TS	BP	0.595345	7	2	1	0.595345	1	YES	1
14	TS	BP	0.584042	8	2	2	0.595345	0.981014	YES	1
14	TS	BP	0.536551	9	2	3	0.595345	0.901244	YES	1
14	TS	BP	0.51527	10	2	4	0.595345	0.865499	YES	1
14	TS	BP	0.452893	11	2	5	0.595345	0.760725	NO	0
14	TS	BP	0.413516	12	2	6	0.595345	0.694583	NO	0
14	TS	BP	0.587767	13	3	1	0.587767	1	YES	1
14	TS	BP	0.58082	14	3	2	0.587767	0.988181	YES	1
14	TS	BP	0.573906	15	3	3	0.587767	0.976418	YES	1
14	TS	BP	0.534517	16	3	4	0.587767	0.909404	YES	1
14	TS	BP	0.46112	17	3	5	0.587767	0.784528	NO	0
14	TS	BP	0.413958	18	3	6	0.587767	0.704289	NO	0
15	TS	SQ	0.683634	1	1	1	0.683634	1	YES	1
15	TS	SQ	0.659754	2	1	2	0.683634	0.965069	YES	1
15	TS	SQ	0.627201	3	1	3	0.683634	0.917452	YES	1
15	TS	SQ	0.595146	4	1	4	0.683634	0.870563	YES	1
15	TS	SQ	0.562849	5	1	5	0.683634	0.82332	YES	1
15	TS	SQ	0.522768	6	1	6	0.683634	0.76469	NO	0
15	TS	SQ	0.64753	7	2	1	0.64753	1	YES	1
15	TS	SQ	0.5935	8	2	2	0.64753	0.916561	YES	1
15	TS	SQ	0.593451	9	2	3	0.64753	0.916484	YES	1
15	TS	SQ	0.531765	10	2	4	0.64753	0.821221	YES	1
15	TS	SQ	0.522221	11	2	5	0.64753	0.806481	YES	1
15	TS	SQ	0.471146	12	2	6	0.64753	0.727605	NO	0
15	TS	SQ	0.663029	13	3	1	0.663029	1	YES	1
15	TS	SQ	0.600941	14	3	2	0.663029	0.906357	YES	1
15	TS	SQ	0.577812	15	3	3	0.663029	0.871474	YES	1
15	TS	SQ	0.522123	16	3	4	0.663029	0.787482	NO	0
15	TS	SQ	0.508656	17	3	5	0.663029	0.76717	NO	0
15	TS	SQ	0.468289	18	3	6	0.663029	0.706288	NO	0
15	TS	BP	0.510538	1	1	1	0.510538	1	YES	1
15	TS	BP	0.456295	2	1	2	0.510538	0.893753	YES	1
15	TS	BP	0.397562	3	1	3	0.510538	0.778712	NO	0
15	TS	BP	0.360606	4	1	4	0.510538	0.706326	NO	0
15	TS	BP	0.327789	5	1	5	0.510538	0.642047	NO	0
15	TS	BP	0.285146	6	1	6	0.510538	0.55852	NO	0
15	TS	BP	0.448703	7	2	1	0.448703	1	YES	1
15	TS	BP	0.410686	8	2	2	0.448703	0.915273	YES	1
15	TS	BP	0.375835	9	2	3	0.448703	0.837604	YES	1
15	TS	BP	0.315805	10	2	4	0.448703	0.703819	NO	0
15	TS	BP	0.309171	11	2	5	0.448703	0.689032	NO	0
15	TS	BP	0.256392	12	2	6	0.448703	0.571408	NO	0
15	TS	BP	0.356324	13	3	1	0.364215	0.978335	YES	1
15	TS	BP	0.364215	14	3	2	0.364215	1	YES	1
15	TS	BP	0.306912	15	3	3	0.364215	0.842669	YES	1
15	TS	BP	0.241699	16	3	4	0.364215	0.663616	NO	0
15	TS	BP	0.216241	17	3	5	0.364215	0.593719	NO	0
15	TS	BP	0.149177	18	3	6	0.364215	0.409585	NO	0
16	TS	SQ	0.736624	1	1	1	0.736624	1	YES	1
16	TS	SQ	0.709839	2	1	2	0.736624	0.963638	YES	1
16	TS	SQ	0.655602	3	1	3	0.736624	0.890009	YES	1
16	TS	SQ	0.615255	4	1	4	0.736624	0.835237	YES	1
16	TS	SQ	0.577297	5	1	5	0.736624	0.783707	NO	0
16	TS	SQ	0.661535	6	1	6	0.736624	0.898064	YES	1
16	TS	SQ	0.675343	7	2	1	0.675343	1	YES	1
16	TS	SQ	0.666636	8	2	2	0.675343	0.987107	YES	1
16	TS	SQ	0.620129	9	2	3	0.675343	0.918243	YES	1
16	TS	SQ	0.595156	10	2	4	0.675343	0.881265	YES	1
16	TS	SQ	0.576441	11	2	5	0.675343	0.853553	YES	1
16	TS	SQ	0.629522	12	2	6	0.675343	0.932153	YES	1
16	TS	SQ	0.702785	13	3	1	0.702785	1	YES	1
16	TS	SQ	0.697947	14	3	2	0.702785	0.993115	YES	1
16	TS	SQ	0.686131	15	3	3	0.702785	0.976301	YES	1
16	TS	SQ	0.572409	16	3	4	0.702785	0.814486	YES	1
16	TS	SQ	0.545362	17	3	5	0.702785	0.776001	NO	0
16	TS	SQ	0.511114	18	3	6	0.702785	0.727269	NO	0
16	TS	BP	0.493211	1	1	1	0.493211	1	YES	1
16	TS	BP	0.472263	2	1	2	0.493211	0.957528	YES	1
16	TS	BP	0.430388	3	1	3	0.493211	0.872626	YES	1
16	TS	BP	0.366316	4	1	4	0.493211	0.742717	NO	0
16	TS	BP	0.351222	5	1	5	0.493211	0.712113	NO	0
16	TS	BP	0.319949	6	1	6	0.493211	0.648707	NO	0
16	TS	BP	0.444362	7	2	1	0.456877	0.972607	YES	1
16	TS	BP	0.456877	8	2	2	0.456877	1	YES	1
16	TS	BP	0.418024	9	2	3	0.456877	0.91496	YES	1
16	TS	BP	0.386591	10	2	4	0.456877	0.84616	YES	1
16	TS	BP	0.378126	11	2	5	0.456877	0.827633	YES	1
16	TS	BP	0.344435	12	2	6	0.456877	0.75389	NO	0
16	TS	BP	0.467784	13	3	1	0.467784	1	YES	1
16	TS	BP	0.459789	14	3	2	0.467784	0.98291	YES	1
16	TS	BP	0.395781	15	3	3	0.467784	0.846076	YES	1
16	TS	BP	0.380827	16	3	4	0.467784	0.814109	YES	1
16	TS	BP	0.354411	17	3	5	0.467784	0.757639	NO	0
16	TS	BP	0.335745	18	3	6	0.467784	0.717735	NO	0
20	TS	SQ	0.647329	1	1	1	0.647329	1	YES	1
20	TS	SQ	0.613802	2	1	2	0.647329	0.948207	YES	1
20	TS	SQ	0.572075	3	1	3	0.647329	0.883746	YES	1
20	TS	SQ	0.549429	4	1	4	0.647329	0.848763	YES	1
20	TS	SQ	0.488235	5	1	5	0.647329	0.754229	NO	0
20	TS	SQ	0.495919	6	1	6	0.647329	0.7661	NO	0
20	TS	SQ	0.687147	7	2	1	0.687147	1	YES	1
20	TS	SQ	0.633095	8	2	2	0.687147	0.921338	YES	1
20	TS	SQ	0.578518	9	2	3	0.687147	0.841913	YES	1
20	TS	SQ	0.538982	10	2	4	0.687147	0.784377	NO	0
20	TS	SQ	0.47869	11	2	5	0.687147	0.696634	NO	0
20	TS	SQ	0.473228	12	2	6	0.687147	0.688686	NO	0
20	TS	SQ	0.596636	13	3	1	0.601158	0.992477	YES	1
20	TS	SQ	0.601158	14	3	2	0.601158	1	YES	1
20	TS	SQ	0.599638	15	3	3	0.601158	0.997471	YES	1
20	TS	SQ	0.490311	16	3	4	0.601158	0.81561	YES	1
20	TS	SQ	0.54129	17	3	5	0.601158	0.900412	YES	1
20	TS	SQ	0.538441	18	3	6	0.601158	0.895672	YES	1
20	TS	BP	0.537294	1	1	1	0.537294	1	YES	1
20	TS	BP	0.479733	2	1	2	0.537294	0.892869	YES	1
20	TS	BP	0.449663	3	1	3	0.537294	0.836903	YES	1
20	TS	BP	0.42039	4	1	4	0.537294	0.78242	NO	0
20	TS	BP	0.385151	5	1	5	0.537294	0.716834	NO	0
20	TS	BP	0.338761	6	1	6	0.537294	0.630495	NO	0
20	TS	BP	0.492288	7	2	1	0.492288	1	YES	1
20	TS	BP	0.422534	8	2	2	0.492288	0.858307	YES	1
20	TS	BP	0.375272	9	2	3	0.492288	0.762302	NO	0
20	TS	BP	0.360989	10	2	4	0.492288	0.733288	NO	0
20	TS	BP	0.362326	11	2	5	0.492288	0.736004	NO	0
20	TS	BP	0.295598	12	2	6	0.492288	0.600458	NO	0
20	TS	BP	0.487361	13	3	1	0.487361	1	YES	1
20	TS	BP	0.479575	14	3	2	0.487361	0.984025	YES	1
20	TS	BP	0.410159	15	3	3	0.487361	0.841592	YES	1
20	TS	BP	0.419598	16	3	4	0.487361	0.860959	YES	1
20	TS	BP	0.336535	17	3	5	0.487361	0.690524	NO	0
20	TS	BP	0.301046	18	3	6	0.487361	0.617707	NO	0
21	TS	SQ	0.677076	1	1	1	0.703861	0.961946	YES	1
21	TS	SQ	0.703861	2	1	2	0.703861	1	YES	1
21	TS	SQ	0.654396	3	1	3	0.703861	0.929723	YES	1
21	TS	SQ	0.578936	4	1	4	0.703861	0.822514	YES	1
21	TS	SQ	0.53701	5	1	5	0.703861	0.762949	NO	0
21	TS	SQ	0.501457	6	1	6	0.703861	0.712438	NO	0
21	TS	SQ	0.637941	7	2	1	0.637941	1	YES	1
21	TS	SQ	0.584454	8	2	2	0.637941	0.916156	YES	1
21	TS	SQ	0.531973	9	2	3	0.637941	0.83389	YES	1
21	TS	SQ	0.478328	10	2	4	0.637941	0.749799	NO	0
21	TS	SQ	0.490299	11	2	5	0.637941	0.768565	NO	0
21	TS	SQ	0.317336	12	2	6	0.637941	0.497438	NO	0
21	TS	SQ	0.558369	13	3	1	0.57543	0.97035	YES	1
21	TS	SQ	0.57543	14	3	2	0.57543	1	YES	1
21	TS	SQ	0.483961	15	3	3	0.57543	0.841043	YES	1
21	TS	SQ	0.474949	16	3	4	0.57543	0.825381	YES	1
21	TS	SQ	0.358695	17	3	5	0.57543	0.623351	NO	0
21	TS	SQ	0.200624	18	3	6	0.57543	0.348651	NO	0
21	TS	BP	0.48577	1	1	1	0.501015	0.969573	YES	1
21	TS	BP	0.501015	2	1	2	0.501015	1	YES	1
21	TS	BP	0.499494	3	1	3	0.501015	0.996964	YES	1
21	TS	BP	0.464806	4	1	4	0.501015	0.927728	YES	1
21	TS	BP	0.417032	5	1	5	0.501015	0.832375	YES	1
21	TS	BP	0.301071	6	1	6	0.501015	0.600923	NO	0
21	TS	BP	0.483865	7	2	1	0.535067	0.904308	YES	1
21	TS	BP	0.535067	8	2	2	0.535067	1	YES	1
21	TS	BP	0.484247	9	2	3	0.535067	0.905022	YES	1
21	TS	BP	0.450809	10	2	4	0.535067	0.842528	YES	1
21	TS	BP	0.391535	11	2	5	0.535067	0.73175	NO	0
21	TS	BP	0.341119	12	2	6	0.535067	0.637526	NO	0
21	TS	BP	0.466721	13	3	1	0.493131	0.946444	YES	1
21	TS	BP	0.493131	14	3	2	0.493131	1	YES	1
21	TS	BP	0.484962	15	3	3	0.493131	0.983436	YES	1
21	TS	BP	0.414969	16	3	4	0.493131	0.8415	YES	1
21	TS	BP	0.340685	17	3	5	0.493131	0.690861	NO	0
21	TS	BP	0.288768	18	3	6	0.493131	0.585581	NO	0
23	TS	SQ	0.570053	1	1	1	0.570053	1	YES	1
23	TS	SQ	0.536098	2	1	2	0.570053	0.940436	YES	1
23	TS	SQ	0.429051	3	1	3	0.570053	0.752652	NO	0
23	TS	SQ	0.510378	4	1	4	0.570053	0.895316	YES	1
23	TS	SQ	0.428029	5	1	5	0.570053	0.750858	NO	0
23	TS	SQ	0.405532	6	1	6	0.570053	0.711393	NO	0
23	TS	SQ	0.518587	7	2	1	0.518587	1	YES	1
23	TS	SQ	0.506224	8	2	2	0.518587	0.976159	YES	1
23	TS	SQ	0.373281	9	2	3	0.518587	0.719803	NO	0
23	TS	SQ	0.345631	10	2	4	0.518587	0.666485	NO	0
23	TS	SQ	0.413817	11	2	5	0.518587	0.797971	NO	0
23	TS	SQ	0.39145	12	2	6	0.518587	0.754839	NO	0
23	TS	SQ	0.579998	13	3	1	0.579998	1	YES	1
23	TS	SQ	0.522659	14	3	2	0.579998	0.90114	YES	1
23	TS	SQ	0.442525	15	3	3	0.579998	0.762977	NO	0
23	TS	SQ	0.390688	16	3	4	0.579998	0.673602	NO	0
23	TS	SQ	0.385183	17	3	5	0.579998	0.664111	NO	0
23	TS	SQ	0.417249	18	3	6	0.579998	0.719397	NO	0
23	TS	BP	0.580151	1	1	1	0.580151	1	YES	1
23	TS	BP	0.568592	2	1	2	0.580151	0.980077	YES	1
23	TS	BP	0.531401	3	1	3	0.580151	0.91597	YES	1
23	TS	BP	0.511877	4	1	4	0.580151	0.882318	YES	1
23	TS	BP	0.500595	5	1	5	0.580151	0.862871	YES	1
23	TS	BP	0.43844	6	1	6	0.580151	0.755735	NO	0
23	TS	BP	0.539047	7	2	1	0.539505	0.999152	YES	1
23	TS	BP	0.535145	8	2	2	0.539505	0.991918	YES	1
23	TS	BP	0.539505	9	2	3	0.539505	1	YES	1
23	TS	BP	0.531584	10	2	4	0.539505	0.985318	YES	1
23	TS	BP	0.474527	11	2	5	0.539505	0.879561	YES	1
23	TS	BP	0.456644	12	2	6	0.539505	0.846413	YES	1
23	TS	BP	0.561438	13	3	1	0.620792	0.904389	YES	1
23	TS	BP	0.599661	14	3	2	0.620792	0.96596	YES	1
23	TS	BP	0.620792	15	3	3	0.620792	1	YES	1
23	TS	BP	0.573408	16	3	4	0.620792	0.923671	YES	1
23	TS	BP	0.547829	17	3	5	0.620792	0.882467	YES	1
23	TS	BP	0.51837	18	3	6	0.620792	0.835013	YES	1
25	TS	SQ	0.695765	1	1	1	0.709351	0.980847	YES	1
25	TS	SQ	0.709351	2	1	2	0.709351	1	YES	1
25	TS	SQ	0.66111	3	1	3	0.709351	0.931993	YES	1
25	TS	SQ	0.616238	4	1	4	0.709351	0.868735	YES	1
25	TS	SQ	0.601507	5	1	5	0.709351	0.847969	YES	1
25	TS	SQ	0.573845	6	1	6	0.709351	0.808972	YES	1
25	TS	SQ	0.694923	7	2	1	0.696833	0.99726	YES	1
25	TS	SQ	0.696833	8	2	2	0.696833	1	YES	1
25	TS	SQ	0.659061	9	2	3	0.696833	0.945796	YES	1
25	TS	SQ	0.627136	10	2	4	0.696833	0.899981	YES	1
25	TS	SQ	0.595291	11	2	5	0.696833	0.854281	YES	1
25	TS	SQ	0.532585	12	2	6	0.696833	0.764294	NO	0
25	TS	SQ	0.68409	13	3	1	0.68409	1	YES	1
25	TS	SQ	0.677143	14	3	2	0.68409	0.989846	YES	1
25	TS	SQ	0.638361	15	3	3	0.68409	0.933154	YES	1
25	TS	SQ	0.600599	16	3	4	0.68409	0.877954	YES	1
25	TS	SQ	0.555902	17	3	5	0.68409	0.812616	YES	1
25	TS	SQ	0.501087	18	3	6	0.68409	0.732488	NO	0
25	TS	BP	0.506775	1	1	1	0.506775	1	YES	1
25	TS	BP	0.48818	2	1	2	0.506775	0.963308	YES	1
25	TS	BP	0.436555	3	1	3	0.506775	0.861438	YES	1
25	TS	BP	0.406273	4	1	4	0.506775	0.801683	YES	1
25	TS	BP	0.369975	5	1	5	0.506775	0.730058	NO	0
25	TS	BP	0.318999	6	1	6	0.506775	0.629469	NO	0
25	TS	BP	0.484768	7	2	1	0.484768	1	YES	1
25	TS	BP	0.472102	8	2	2	0.484768	0.973873	YES	1
25	TS	BP	0.427427	9	2	3	0.484768	0.881715	YES	1
25	TS	BP	0.389567	10	2	4	0.484768	0.803616	YES	1
25	TS	BP	0.348567	11	2	5	0.484768	0.719039	NO	0
25	TS	BP	0.310365	12	2	6	0.484768	0.640234	NO	0
25	TS	BP	0.465594	13	3	1	0.465594	1	YES	1
25	TS	BP	0.428703	14	3	2	0.465594	0.920766	YES	1
25	TS	BP	0.401313	15	3	3	0.465594	0.861937	YES	1
25	TS	BP	0.350812	16	3	4	0.465594	0.753471	NO	0
25	TS	BP	0.283673	17	3	5	0.465594	0.609271	NO	0
25	TS	BP	0.233898	18	3	6	0.465594	0.502365	NO	0
26	TS	SQ	0.693825	1	1	1	0.693825	1	YES	1
26	TS	SQ	0.652351	2	1	2	0.693825	0.940225	YES	1
26	TS	SQ	0.597767	3	1	3	0.693825	0.861553	YES	1
26	TS	SQ	0.623404	4	1	4	0.693825	0.898503	YES	1
26	TS	SQ	0.562208	5	1	5	0.693825	0.810303	YES	1
26	TS	SQ	0.573292	6	1	6	0.693825	0.826277	YES	1
26	TS	SQ	0.671955	7	2	1	0.671955	1	YES	1
26	TS	SQ	0.670303	8	2	2	0.671955	0.997542	YES	1
26	TS	SQ	0.635698	9	2	3	0.671955	0.946043	YES	1
26	TS	SQ	0.57309	10	2	4	0.671955	0.852869	YES	1
26	TS	SQ	0.600395	11	2	5	0.671955	0.893505	YES	1
26	TS	SQ	0.525593	12	2	6	0.671955	0.782184	NO	0
26	TS	SQ	0.680964	13	3	1	0.692177	0.9838	YES	1
26	TS	SQ	0.692177	14	3	2	0.692177	1	YES	1
26	TS	SQ	0.658854	15	3	3	0.692177	0.951857	YES	1
26	TS	SQ	0.614553	16	3	4	0.692177	0.887856	YES	1
26	TS	SQ	0.594685	17	3	5	0.692177	0.859151	YES	1
26	TS	SQ	0.5504	18	3	6	0.692177	0.795172	NO	0
26	TS	BP	0.46533	1	1	1	0.469091	0.991982	YES	1
26	TS	BP	0.469091	2	1	2	0.469091	1	YES	1
26	TS	BP	0.460474	3	1	3	0.469091	0.98163	YES	1
26	TS	BP	0.438596	4	1	4	0.469091	0.93499	YES	1
26	TS	BP	0.420022	5	1	5	0.469091	0.895395	YES	1
26	TS	BP	0.391117	6	1	6	0.469091	0.833776	YES	1
26	TS	BP	0.4352	7	2	1	0.447866	0.971718	YES	1
26	TS	BP	0.447104	8	2	2	0.447866	0.998297	YES	1
26	TS	BP	0.447866	9	2	3	0.447866	1	YES	1
26	TS	BP	0.438493	10	2	4	0.447866	0.97907	YES	1
26	TS	BP	0.417616	11	2	5	0.447866	0.932456	YES	1
26	TS	BP	0.383246	12	2	6	0.447866	0.855716	YES	1
26	TS	BP	0.411056	13	3	1	0.471065	0.87261	YES	1
26	TS	BP	0.442338	14	3	2	0.471065	0.939018	YES	1
26	TS	BP	0.471065	15	3	3	0.471065	1	YES	1
26	TS	BP	0.434082	16	3	4	0.471065	0.921492	YES	1
26	TS	BP	0.415386	17	3	5	0.471065	0.881803	YES	1
26	TS	BP	0.345695	18	3	6	0.471065	0.73386	NO	0
27	TS	SQ	0.591776	1	1	1	0.591776	1	YES	1
27	TS	SQ	0.567217	2	1	2	0.591776	0.958499	YES	1
27	TS	SQ	0.510523	3	1	3	0.591776	0.862696	YES	1
27	TS	SQ	0.523239	4	1	4	0.591776	0.884185	YES	1
27	TS	SQ	0.481526	5	1	5	0.591776	0.813697	YES	1
27	TS	SQ	0.484164	6	1	6	0.591776	0.818155	YES	1
27	TS	SQ	0.645222	7	2	1	0.645222	1	YES	1
27	TS	SQ	0.637625	8	2	2	0.645222	0.988226	YES	1
27	TS	SQ	0.618641	9	2	3	0.645222	0.958804	YES	1
27	TS	SQ	0.506769	10	2	4	0.645222	0.785419	NO	0
27	TS	SQ	0.542355	11	2	5	0.645222	0.840571	YES	1
27	TS	SQ	0.51679	12	2	6	0.645222	0.80095	YES	1
27	TS	SQ	0.615398	13	3	1	0.627022	0.981463	YES	1
27	TS	SQ	0.627022	14	3	2	0.627022	1	YES	1
27	TS	SQ	0.589283	15	3	3	0.627022	0.939813	YES	1
27	TS	SQ	0.590521	16	3	4	0.627022	0.941787	YES	1
27	TS	SQ	0.557251	17	3	5	0.627022	0.888727	YES	1
27	TS	SQ	0.529646	18	3	6	0.627022	0.844701	YES	1
27	TS	BP	0.455888	1	1	1	0.455888	1	YES	1
27	TS	BP	0.415345	2	1	2	0.455888	0.911069	YES	1
27	TS	BP	0.385868	3	1	3	0.455888	0.84641	YES	1
27	TS	BP	0.301466	4	1	4	0.455888	0.661272	NO	0
27	TS	BP	0.287896	5	1	5	0.455888	0.631507	NO	0
27	TS	BP	0.250713	6	1	6	0.455888	0.549945	NO	0
27	TS	BP	0.383682	7	2	1	0.383682	1	YES	1
27	TS	BP	0.338381	8	2	2	0.383682	0.88193	YES	1
27	TS	BP	0.284261	9	2	3	0.383682	0.740875	NO	0
27	TS	BP	0.246032	10	2	4	0.383682	0.641238	NO	0
27	TS	BP	0.17	11	2	5	0.383682	0.443075	NO	0
27	TS	BP	0.17	12	2	6	0.383682	0.443075	NO	0
27	TS	BP	0.344252	13	3	1	0.344252	1	YES	1
27	TS	BP	0.300099	14	3	2	0.344252	0.871744	YES	1
27	TS	BP	0.266405	15	3	3	0.344252	0.773867	NO	0
27	TS	BP	0.175889	16	3	4	0.344252	0.510932	NO	0
27	TS	BP	0.157464	17	3	5	0.344252	0.45741	NO	0
27	TS	BP	0.17	18	3	6	0.344252	0.493825	NO	0
28	TS	SQ	0.734816	1	1	1	0.783411	0.937969	YES	1
28	TS	SQ	0.783411	2	1	2	0.783411	1	YES	1
28	TS	SQ	0.760534	3	1	3	0.783411	0.970799	YES	1
28	TS	SQ	0.749949	4	1	4	0.783411	0.957286	YES	1
28	TS	SQ	0.733526	5	1	5	0.783411	0.936324	YES	1
28	TS	SQ	0.660744	6	1	6	0.783411	0.843419	YES	1
28	TS	SQ	0.666943	7	2	1	0.734436	0.908102	YES	1
28	TS	SQ	0.734436	8	2	2	0.734436	1	YES	1
28	TS	SQ	0.724314	9	2	3	0.734436	0.986218	YES	1
28	TS	SQ	0.696306	10	2	4	0.734436	0.948083	YES	1
28	TS	SQ	0.69355	11	2	5	0.734436	0.94433	YES	1
28	TS	SQ	0.616558	12	2	6	0.734436	0.839499	YES	1
28	TS	SQ	0.733707	13	3	1	0.739363	0.992351	YES	1
28	TS	SQ	0.736378	14	3	2	0.739363	0.995963	YES	1
28	TS	SQ	0.739363	15	3	3	0.739363	1	YES	1
28	TS	SQ	0.693043	16	3	4	0.739363	0.937352	YES	1
28	TS	SQ	0.673607	17	3	5	0.739363	0.911064	YES	1
28	TS	SQ	0.533726	18	3	6	0.739363	0.721873	NO	0
28	TS	BP	0.49106	1	1	1	0.50753	0.967549	YES	1
28	TS	BP	0.50753	2	1	2	0.50753	1	YES	1
28	TS	BP	0.450162	3	1	3	0.50753	0.886966	YES	1
28	TS	BP	0.404637	4	1	4	0.50753	0.797267	NO	0
28	TS	BP	0.348993	5	1	5	0.50753	0.687631	NO	0
28	TS	BP	0.270941	6	1	6	0.50753	0.533842	NO	0
28	TS	BP	0.444748	7	2	1	0.444748	1	YES	1
28	TS	BP	0.43186	8	2	2	0.444748	0.971022	YES	1
28	TS	BP	0.408608	9	2	3	0.444748	0.918742	YES	1
28	TS	BP	0.337854	10	2	4	0.444748	0.759654	NO	0
28	TS	BP	0.268013	11	2	5	0.444748	0.602618	NO	0
28	TS	BP	0.221216	12	2	6	0.444748	0.497397	NO	0
28	TS	BP	0.412913	13	3	1	0.412913	1	YES	1
28	TS	BP	0.409477	14	3	2	0.412913	0.991678	YES	1
28	TS	BP	0.353348	15	3	3	0.412913	0.855743	YES	1
28	TS	BP	0.270051	16	3	4	0.412913	0.654014	NO	0
28	TS	BP	0.200803	17	3	5	0.412913	0.486307	NO	0
28	TS	BP	0.17	18	3	6	0.412913	0.411709	NO	0
29	TS	SQ	0.702911	1	1	1	0.752583	0.933999	YES	1
29	TS	SQ	0.752583	2	1	2	0.752583	1	YES	1
29	TS	SQ	0.717728	3	1	3	0.752583	0.953686	YES	1
29	TS	SQ	0.716757	4	1	4	0.752583	0.952396	YES	1
29	TS	SQ	0.697075	5	1	5	0.752583	0.926244	YES	1
29	TS	SQ	0.659197	6	1	6	0.752583	0.875913	YES	1
29	TS	SQ	0.710205	7	2	1	0.7257	0.978648	YES	1
29	TS	SQ	0.7257	8	2	2	0.7257	1	YES	1
29	TS	SQ	0.700459	9	2	3	0.7257	0.965217	YES	1
29	TS	SQ	0.719692	10	2	4	0.7257	0.991721	YES	1
29	TS	SQ	0.715422	11	2	5	0.7257	0.985836	YES	1
29	TS	SQ	0.67832	12	2	6	0.7257	0.934711	YES	1
29	TS	SQ	0.721897	13	3	1	0.771872	0.935255	YES	1
29	TS	SQ	0.771872	14	3	2	0.771872	1	YES	1
29	TS	SQ	0.757833	15	3	3	0.771872	0.981813	YES	1
29	TS	SQ	0.751966	16	3	4	0.771872	0.974212	YES	1
29	TS	SQ	0.736183	17	3	5	0.771872	0.953764	YES	1
29	TS	SQ	0.673542	18	3	6	0.771872	0.872609	YES	1
29	TS	BP	0.590527	1	1	1	0.590527	1	YES	1
29	TS	BP	0.581982	2	1	2	0.590527	0.98553	YES	1
29	TS	BP	0.535278	3	1	3	0.590527	0.906442	YES	1
29	TS	BP	0.503691	4	1	4	0.590527	0.852952	YES	1
29	TS	BP	0.463629	5	1	5	0.590527	0.785111	NO	0
29	TS	BP	0.398878	6	1	6	0.590527	0.675462	NO	0
29	TS	BP	0.585699	7	2	1	0.590471	0.991918	YES	1
29	TS	BP	0.590471	8	2	2	0.590471	1	YES	1
29	TS	BP	0.525642	9	2	3	0.590471	0.890208	YES	1
29	TS	BP	0.484702	10	2	4	0.590471	0.820873	YES	1
29	TS	BP	0.435313	11	2	5	0.590471	0.73723	NO	0
29	TS	BP	0.35379	12	2	6	0.590471	0.599166	NO	0
29	TS	BP	0.559622	13	3	1	0.559622	1	YES	1
29	TS	BP	0.54908	14	3	2	0.559622	0.981162	YES	1
29	TS	BP	0.521109	15	3	3	0.559622	0.93118	YES	1
29	TS	BP	0.454241	16	3	4	0.559622	0.811692	YES	1
29	TS	BP	0.378496	17	3	5	0.559622	0.676343	NO	0
29	TS	BP	0.309766	18	3	6	0.559622	0.553527	NO	0
30	TS	SQ	0.640684	1	1	1	0.640684	1	YES	1
30	TS	SQ	0.584255	2	1	2	0.640684	0.911924	YES	1
30	TS	SQ	0.462815	3	1	3	0.640684	0.722377	NO	0
30	TS	SQ	0.381892	4	1	4	0.640684	0.596069	NO	0
30	TS	SQ	0.301195	5	1	5	0.640684	0.470115	NO	0
30	TS	SQ	0.315476	6	1	6	0.640684	0.492406	NO	0
30	TS	SQ	0.585085	7	2	1	0.585085	1	YES	1
30	TS	SQ	0.454787	8	2	2	0.585085	0.777301	NO	0
30	TS	SQ	0.435871	9	2	3	0.585085	0.744971	NO	0
30	TS	SQ	0.419031	10	2	4	0.585085	0.716189	NO	0
30	TS	SQ	0.35698	11	2	5	0.585085	0.610134	NO	0
30	TS	SQ	0.342031	12	2	6	0.585085	0.584583	NO	0
30	TS	SQ	0.577543	13	3	1	0.577543	1	YES	1
30	TS	SQ	0.572689	14	3	2	0.577543	0.991595	YES	1
30	TS	SQ	0.404367	15	3	3	0.577543	0.700151	NO	0
30	TS	SQ	0.352397	16	3	4	0.577543	0.610165	NO	0
30	TS	SQ	0.309001	17	3	5	0.577543	0.535027	NO	0
30	TS	SQ	0.376913	18	3	6	0.577543	0.652614	NO	0
30	TS	BP	0.507481	1	1	1	0.507481	1	YES	1
30	TS	BP	0.463715	2	1	2	0.507481	0.913758	YES	1
30	TS	BP	0.453656	3	1	3	0.507481	0.893938	YES	1
30	TS	BP	0.377523	4	1	4	0.507481	0.743917	NO	0
30	TS	BP	0.315131	5	1	5	0.507481	0.620972	NO	0
30	TS	BP	0.247553	6	1	6	0.507481	0.487808	NO	0
30	TS	BP	0.505421	7	2	1	0.505421	1	YES	1
30	TS	BP	0.483914	8	2	2	0.505421	0.957449	YES	1
30	TS	BP	0.45086	9	2	3	0.505421	0.892049	YES	1
30	TS	BP	0.425866	10	2	4	0.505421	0.842597	YES	1
30	TS	BP	0.322346	11	2	5	0.505421	0.637777	NO	0
30	TS	BP	0.24575	12	2	6	0.505421	0.486229	NO	0
30	TS	BP	0.477314	13	3	1	0.477314	1	YES	1
30	TS	BP	0.470162	14	3	2	0.477314	0.985017	YES	1
30	TS	BP	0.438406	15	3	3	0.477314	0.918486	YES	1
30	TS	BP	0.380486	16	3	4	0.477314	0.797139	NO	0
30	TS	BP	0.263343	17	3	5	0.477314	0.551718	NO	0
30	TS	BP	0.199853	18	3	6	0.477314	0.418704	NO	0
31	TS	SQ	0.639259	1	1	1	0.676291	0.945244	YES	1
31	TS	SQ	0.676291	2	1	2	0.676291	1	YES	1
31	TS	SQ	0.665455	3	1	3	0.676291	0.983978	YES	1
31	TS	SQ	0.653221	4	1	4	0.676291	0.965888	YES	1
31	TS	SQ	0.625757	5	1	5	0.676291	0.925279	YES	1
31	TS	SQ	0.55397	6	1	6	0.676291	0.819131	YES	1
31	TS	SQ	0.584574	7	2	1	0.584574	1	YES	1
31	TS	SQ	0.554668	8	2	2	0.584574	0.948843	YES	1
31	TS	SQ	0.562384	9	2	3	0.584574	0.962041	YES	1
31	TS	SQ	0.552792	10	2	4	0.584574	0.945632	YES	1
31	TS	SQ	0.479979	11	2	5	0.584574	0.821074	YES	1
31	TS	SQ	0.411497	12	2	6	0.584574	0.703927	NO	0
31	TS	SQ	0.597351	13	3	1	0.62776	0.95156	YES	1
31	TS	SQ	0.62776	14	3	2	0.62776	1	YES	1
31	TS	SQ	0.537352	15	3	3	0.62776	0.855983	YES	1
31	TS	SQ	0.486118	16	3	4	0.62776	0.77437	NO	0
31	TS	SQ	0.450715	17	3	5	0.62776	0.717974	NO	0
31	TS	SQ	0.300704	18	3	6	0.62776	0.479011	NO	0
31	TS	BP	0.435842	1	1	1	0.464971	0.937353	YES	1
31	TS	BP	0.464971	2	1	2	0.464971	1	YES	1
31	TS	BP	0.443122	3	1	3	0.464971	0.953011	YES	1
31	TS	BP	0.434937	4	1	4	0.464971	0.935407	YES	1
31	TS	BP	0.384236	5	1	5	0.464971	0.826367	YES	1
31	TS	BP	0.344433	6	1	6	0.464971	0.740763	NO	0
31	TS	BP	0.484995	7	2	1	0.484995	1	YES	1
31	TS	BP	0.471016	8	2	2	0.484995	0.971177	YES	1
31	TS	BP	0.470675	9	2	3	0.484995	0.970473	YES	1
31	TS	BP	0.466223	10	2	4	0.484995	0.961294	YES	1
31	TS	BP	0.386297	11	2	5	0.484995	0.796498	NO	0
31	TS	BP	0.337976	12	2	6	0.484995	0.696864	NO	0
31	TS	BP	0.4456	13	3	1	0.448499	0.993536	YES	1
31	TS	BP	0.431373	14	3	2	0.448499	0.961815	YES	1
31	TS	BP	0.448499	15	3	3	0.448499	1	YES	1
31	TS	BP	0.376823	16	3	4	0.448499	0.840188	YES	1
31	TS	BP	0.351297	17	3	5	0.448499	0.783274	NO	0
31	TS	BP	0.332923	18	3	6	0.448499	0.742305	NO	0
32	TS	SQ	0.701469	1	1	1	0.727459	0.964274	YES	1
32	TS	SQ	0.719645	2	1	2	0.727459	0.989258	YES	1
32	TS	SQ	0.683174	3	1	3	0.727459	0.939124	YES	1
32	TS	SQ	0.727459	4	1	4	0.727459	1	YES	1
32	TS	SQ	0.701345	5	1	5	0.727459	0.964103	YES	1
32	TS	SQ	0.689741	6	1	6	0.727459	0.948151	YES	1
32	TS	SQ	0.682508	7	2	1	0.725807	0.940344	YES	1
32	TS	SQ	0.704615	8	2	2	0.725807	0.970801	YES	1
32	TS	SQ	0.660721	9	2	3	0.725807	0.910326	YES	1
32	TS	SQ	0.725807	10	2	4	0.725807	1	YES	1
32	TS	SQ	0.685724	11	2	5	0.725807	0.944775	YES	1
32	TS	SQ	0.621588	12	2	6	0.725807	0.856409	YES	1
32	TS	SQ	0.70743	13	3	1	0.712658	0.992664	YES	1
32	TS	SQ	0.707504	14	3	2	0.712658	0.992768	YES	1
32	TS	SQ	0.676083	15	3	3	0.712658	0.948678	YES	1
32	TS	SQ	0.712658	16	3	4	0.712658	1	YES	1
32	TS	SQ	0.677794	17	3	5	0.712658	0.951078	YES	1
32	TS	SQ	0.704803	18	3	6	0.712658	0.988979	YES	1
32	TS	BP	0.593218	1	1	1	0.593218	1	YES	1
32	TS	BP	0.571583	2	1	2	0.593218	0.963529	YES	1
32	TS	BP	0.500088	3	1	3	0.593218	0.843009	YES	1
32	TS	BP	0.48868	4	1	4	0.593218	0.823778	YES	1
32	TS	BP	0.462128	5	1	5	0.593218	0.779019	NO	0
32	TS	BP	0.392479	6	1	6	0.593218	0.66161	NO	0
32	TS	BP	0.631403	7	2	1	0.631403	1	YES	1
32	TS	BP	0.571558	8	2	2	0.631403	0.905219	YES	1
32	TS	BP	0.568417	9	2	3	0.631403	0.900244	YES	1
32	TS	BP	0.517696	10	2	4	0.631403	0.819914	YES	1
32	TS	BP	0.435538	11	2	5	0.631403	0.689794	NO	0
32	TS	BP	0.365233	12	2	6	0.631403	0.578447	NO	0
32	TS	BP	0.556353	13	3	1	0.556353	1	YES	1
32	TS	BP	0.507435	14	3	2	0.556353	0.912074	YES	1
32	TS	BP	0.49353	15	3	3	0.556353	0.887082	YES	1
32	TS	BP	0.416014	16	3	4	0.556353	0.747752	NO	0
32	TS	BP	0.317941	17	3	5	0.556353	0.571473	NO	0
32	TS	BP	0.317207	18	3	6	0.556353	0.570155	NO	0
33	TS	SQ	0.671949	1	1	1	0.671949	1	YES	1
33	TS	SQ	0.62413	2	1	2	0.671949	0.928835	YES	1
33	TS	SQ	0.61104	3	1	3	0.671949	0.909354	YES	1
33	TS	SQ	0.609488	4	1	4	0.671949	0.907044	YES	1
33	TS	SQ	0.581171	5	1	5	0.671949	0.864903	YES	1
33	TS	SQ	0.567911	6	1	6	0.671949	0.84517	YES	1
33	TS	SQ	0.687033	7	2	1	0.687033	1	YES	1
33	TS	SQ	0.681929	8	2	2	0.687033	0.992571	YES	1
33	TS	SQ	0.650398	9	2	3	0.687033	0.946677	YES	1
33	TS	SQ	0.679771	10	2	4	0.687033	0.989431	YES	1
33	TS	SQ	0.656858	11	2	5	0.687033	0.95608	YES	1
33	TS	SQ	0.566317	12	2	6	0.687033	0.824294	YES	1
33	TS	SQ	0.711441	13	3	1	0.71932	0.989046	YES	1
33	TS	SQ	0.698959	14	3	2	0.71932	0.971694	YES	1
33	TS	SQ	0.705585	15	3	3	0.71932	0.980906	YES	1
33	TS	SQ	0.683414	16	3	4	0.71932	0.950084	YES	1
33	TS	SQ	0.71932	17	3	5	0.71932	1	YES	1
33	TS	SQ	0.613571	18	3	6	0.71932	0.852987	YES	1
33	TS	BP	0.577168	1	1	1	0.577168	1	YES	1
33	TS	BP	0.555122	2	1	2	0.577168	0.961805	YES	1
33	TS	BP	0.536013	3	1	3	0.577168	0.928695	YES	1
33	TS	BP	0.547701	4	1	4	0.577168	0.948946	YES	1
33	TS	BP	0.511225	5	1	5	0.577168	0.885748	YES	1
33	TS	BP	0.464888	6	1	6	0.577168	0.805464	YES	1
33	TS	BP	0.574055	7	2	1	0.590942	0.971422	YES	1
33	TS	BP	0.590942	8	2	2	0.590942	1	YES	1
33	TS	BP	0.570894	9	2	3	0.590942	0.966074	YES	1
33	TS	BP	0.493776	10	2	4	0.590942	0.835574	YES	1
33	TS	BP	0.488915	11	2	5	0.590942	0.827349	YES	1
33	TS	BP	0.46718	12	2	6	0.590942	0.790568	NO	0
33	TS	BP	0.593708	13	3	1	0.593708	1	YES	1
33	TS	BP	0.580288	14	3	2	0.593708	0.977396	YES	1
33	TS	BP	0.577761	15	3	3	0.593708	0.973139	YES	1
33	TS	BP	0.541853	16	3	4	0.593708	0.912659	YES	1
33	TS	BP	0.488338	17	3	5	0.593708	0.822521	YES	1
33	TS	BP	0.46147	18	3	6	0.593708	0.777267	NO	0
34	TS	SQ	0.62776	1	1	1	0.62776	1	YES	1
34	TS	SQ	0.591766	2	1	2	0.62776	0.942663	YES	1
34	TS	SQ	0.594337	3	1	3	0.62776	0.946759	YES	1
34	TS	SQ	0.560854	4	1	4	0.62776	0.893421	YES	1
34	TS	SQ	0.516834	5	1	5	0.62776	0.823299	YES	1
34	TS	SQ	0.542486	6	1	6	0.62776	0.864162	YES	1
34	TS	SQ	0.587091	7	2	1	0.587091	1	YES	1
34	TS	SQ	0.572844	8	2	2	0.587091	0.975731	YES	1
34	TS	SQ	0.516039	9	2	3	0.587091	0.878975	YES	1
34	TS	SQ	0.407533	10	2	4	0.587091	0.694155	NO	0
34	TS	SQ	0.505219	11	2	5	0.587091	0.860545	YES	1
34	TS	SQ	0.44803	12	2	6	0.587091	0.763134	NO	0
34	TS	SQ	0.549942	13	3	1	0.549942	1	YES	1
34	TS	SQ	0.499276	14	3	2	0.549942	0.907871	YES	1
34	TS	SQ	0.470302	15	3	3	0.549942	0.855184	YES	1
34	TS	SQ	0.453811	16	3	4	0.549942	0.825197	YES	1
34	TS	SQ	0.378777	17	3	5	0.549942	0.688757	NO	0
34	TS	SQ	0.410575	18	3	6	0.549942	0.746579	NO	0
34	TS	BP	0.487173	1	1	1	0.520773	0.935481	YES	1
34	TS	BP	0.520773	2	1	2	0.520773	1	YES	1
34	TS	BP	0.474769	3	1	3	0.520773	0.911662	YES	1
34	TS	BP	0.404477	4	1	4	0.520773	0.776686	NO	0
34	TS	BP	0.380071	5	1	5	0.520773	0.72982	NO	0
34	TS	BP	0.216068	6	1	6	0.520773	0.414898	NO	0
34	TS	BP	0.546688	7	2	1	0.550051	0.993887	YES	1
34	TS	BP	0.550051	8	2	2	0.550051	1	YES	1
34	TS	BP	0.489591	9	2	3	0.550051	0.890083	YES	1
34	TS	BP	0.441371	10	2	4	0.550051	0.802419	YES	1
34	TS	BP	0.340024	11	2	5	0.550051	0.618168	NO	0
34	TS	BP	0.164059	12	2	6	0.550051	0.298261	NO	0
34	TS	BP	0.461643	13	3	1	0.461643	1	YES	1
34	TS	BP	0.453721	14	3	2	0.461643	0.982839	YES	1
34	TS	BP	0.377672	15	3	3	0.461643	0.818104	YES	1
34	TS	BP	0.278025	16	3	4	0.461643	0.60225	NO	0
34	TS	BP	0.326541	17	3	5	0.461643	0.707345	NO	0
34	TS	BP	0.225757	18	3	6	0.461643	0.489029	NO	0
35	TS	SQ	0.625	1	1	1	0.625	1	YES	1
35	TS	SQ	0.581068	2	1	2	0.625	0.929709	YES	1
35	TS	SQ	0.580284	3	1	3	0.625	0.928455	YES	1
35	TS	SQ	0.565357	4	1	4	0.625	0.904572	YES	1
35	TS	SQ	0.563612	5	1	5	0.625	0.901779	YES	1
35	TS	SQ	0.581116	6	1	6	0.625	0.929785	YES	1
35	TS	SQ	0.566666	7	2	1	0.566666	1	YES	1
35	TS	SQ	0.557302	8	2	2	0.566666	0.983477	YES	1
35	TS	SQ	0.526802	9	2	3	0.566666	0.929652	YES	1
35	TS	SQ	0.547319	10	2	4	0.566666	0.96586	YES	1
35	TS	SQ	0.523548	11	2	5	0.566666	0.92391	YES	1
35	TS	SQ	0.499181	12	2	6	0.566666	0.880909	YES	1
35	TS	SQ	0.616001	13	3	1	0.616001	1	YES	1
35	TS	SQ	0.58256	14	3	2	0.616001	0.945712	YES	1
35	TS	SQ	0.558788	15	3	3	0.616001	0.907122	YES	1
35	TS	SQ	0.563993	16	3	4	0.616001	0.915572	YES	1
35	TS	SQ	0.519026	17	3	5	0.616001	0.842573	YES	1
35	TS	SQ	0.549192	18	3	6	0.616001	0.891545	YES	1
35	TS	BP	0.487904	1	1	1	0.487904	1	YES	1
35	TS	BP	0.463554	2	1	2	0.487904	0.950094	YES	1
35	TS	BP	0.450541	3	1	3	0.487904	0.923423	YES	1
35	TS	BP	0.440315	4	1	4	0.487904	0.902464	YES	1
35	TS	BP	0.39597	5	1	5	0.487904	0.811575	YES	1
35	TS	BP	0.375485	6	1	6	0.487904	0.769589	NO	0
35	TS	BP	0.483483	7	2	1	0.483483	1	YES	1
35	TS	BP	0.463002	8	2	2	0.483483	0.957638	YES	1
35	TS	BP	0.426558	9	2	3	0.483483	0.882261	YES	1
35	TS	BP	0.41866	10	2	4	0.483483	0.865925	YES	1
35	TS	BP	0.409871	11	2	5	0.483483	0.847746	YES	1
35	TS	BP	0.366406	12	2	6	0.483483	0.757847	NO	0
35	TS	BP	0.510618	13	3	1	0.510618	1	YES	1
35	TS	BP	0.471582	14	3	2	0.510618	0.923552	YES	1
35	TS	BP	0.458307	15	3	3	0.510618	0.897554	YES	1
35	TS	BP	0.44066	16	3	4	0.510618	0.862994	YES	1
35	TS	BP	0.401269	17	3	5	0.510618	0.785849	NO	0
35	TS	BP	0.359696	18	3	6	0.510618	0.704433	NO	0
36	TS	SQ	0.707745	1	1	1	0.707745	1	YES	1
36	TS	SQ	0.690208	2	1	2	0.707745	0.975222	YES	1
36	TS	SQ	0.671619	3	1	3	0.707745	0.948957	YES	1
36	TS	SQ	0.678459	4	1	4	0.707745	0.958621	YES	1
36	TS	SQ	0.664648	5	1	5	0.707745	0.939107	YES	1
36	TS	SQ	0.661074	6	1	6	0.707745	0.934057	YES	1
36	TS	SQ	0.668264	7	2	1	0.668264	1	YES	1
36	TS	SQ	0.626188	8	2	2	0.668264	0.937037	YES	1
36	TS	SQ	0.597725	9	2	3	0.668264	0.894444	YES	1
36	TS	SQ	0.633913	10	2	4	0.668264	0.948596	YES	1
36	TS	SQ	0.6033	11	2	5	0.668264	0.902787	YES	1
36	TS	SQ	0.580931	12	2	6	0.668264	0.869313	YES	1
36	TS	SQ	0.706144	13	3	1	0.706144	1	YES	1
36	TS	SQ	0.649252	14	3	2	0.706144	0.919432	YES	1
36	TS	SQ	0.63916	15	3	3	0.706144	0.905141	YES	1
36	TS	SQ	0.632803	16	3	4	0.706144	0.896138	YES	1
36	TS	SQ	0.60251	17	3	5	0.706144	0.85324	YES	1
36	TS	SQ	0.588955	18	3	6	0.706144	0.834043	YES	1
36	TS	BP	0.529276	1	1	1	0.529276	1	YES	1
36	TS	BP	0.479455	2	1	2	0.529276	0.90587	YES	1
36	TS	BP	0.43126	3	1	3	0.529276	0.814812	YES	1
36	TS	BP	0.397076	4	1	4	0.529276	0.750224	NO	0
36	TS	BP	0.363715	5	1	5	0.529276	0.687194	NO	0
36	TS	BP	0.313961	6	1	6	0.529276	0.59319	NO	0
36	TS	BP	0.494015	7	2	1	0.494015	1	YES	1
36	TS	BP	0.449757	8	2	2	0.494015	0.910411	YES	1
36	TS	BP	0.399439	9	2	3	0.494015	0.808557	YES	1
36	TS	BP	0.36613	10	2	4	0.494015	0.741131	NO	0
36	TS	BP	0.302492	11	2	5	0.494015	0.612314	NO	0
36	TS	BP	0.267445	12	2	6	0.494015	0.54137	NO	0
36	TS	BP	0.473225	13	3	1	0.473225	1	YES	1
36	TS	BP	0.44637	14	3	2	0.473225	0.943252	YES	1
36	TS	BP	0.401437	15	3	3	0.473225	0.848301	YES	1
36	TS	BP	0.324332	16	3	4	0.473225	0.685366	NO	0
36	TS	BP	0.262072	17	3	5	0.473225	0.5538	NO	0
36	TS	BP	0.23044	18	3	6	0.473225	0.486957	NO	0
37	TS	SQ	0.661911	1	1	1	0.67767	0.976746	YES	1
37	TS	SQ	0.67767	2	1	2	0.67767	1	YES	1
37	TS	SQ	0.644876	3	1	3	0.67767	0.951609	YES	1
37	TS	SQ	0.668226	4	1	4	0.67767	0.986065	YES	1
37	TS	SQ	0.649466	5	1	5	0.67767	0.958381	YES	1
37	TS	SQ	0.670139	6	1	6	0.67767	0.988888	YES	1
37	TS	SQ	0.658985	7	2	1	0.761669	0.865186	YES	1
37	TS	SQ	0.761669	8	2	2	0.761669	1	YES	1
37	TS	SQ	0.733461	9	2	3	0.761669	0.962966	YES	1
37	TS	SQ	0.70772	10	2	4	0.761669	0.92917	YES	1
37	TS	SQ	0.738546	11	2	5	0.761669	0.969642	YES	1
37	TS	SQ	0.72007	12	2	6	0.761669	0.945384	YES	1
37	TS	SQ	0.71171	13	3	1	0.724562	0.982263	YES	1
37	TS	SQ	0.719362	14	3	2	0.724562	0.992824	YES	1
37	TS	SQ	0.724562	15	3	3	0.724562	1	YES	1
37	TS	SQ	0.672123	16	3	4	0.724562	0.927627	YES	1
37	TS	SQ	0.667101	17	3	5	0.724562	0.920696	YES	1
37	TS	SQ	0.661087	18	3	6	0.724562	0.912396	YES	1
37	TS	BP	0.53207	1	1	1	0.53207	1	YES	1
37	TS	BP	0.503284	2	1	2	0.53207	0.945899	YES	1
37	TS	BP	0.45779	3	1	3	0.53207	0.860395	YES	1
37	TS	BP	0.428782	4	1	4	0.53207	0.805876	YES	1
37	TS	BP	0.414382	5	1	5	0.53207	0.778811	NO	0
37	TS	BP	0.360235	6	1	6	0.53207	0.677045	NO	0
37	TS	BP	0.487067	7	2	1	0.487067	1	YES	1
37	TS	BP	0.482052	8	2	2	0.487067	0.989703	YES	1
37	TS	BP	0.4597	9	2	3	0.487067	0.943811	YES	1
37	TS	BP	0.474175	10	2	4	0.487067	0.973532	YES	1
37	TS	BP	0.429197	11	2	5	0.487067	0.881187	YES	1
37	TS	BP	0.367854	12	2	6	0.487067	0.755243	NO	0
37	TS	BP	0.466134	13	3	1	0.505459	0.9222	YES	1
37	TS	BP	0.505459	14	3	2	0.505459	1	YES	1
37	TS	BP	0.490356	15	3	3	0.505459	0.970121	YES	1
37	TS	BP	0.361481	16	3	4	0.505459	0.715154	NO	0
37	TS	BP	0.351068	17	3	5	0.505459	0.694554	NO	0
37	TS	BP	0.318423	18	3	6	0.505459	0.629969	NO	0
1	CS	SQ	0.694033	1	1	1	0.737455	0.941118	YES	1
1	CS	SQ	0.709511	2	1	2	0.737455	0.962107	YES	1
1	CS	SQ	0.737455	3	1	3	0.737455	1	YES	1
1	CS	SQ	0.71348	4	1	4	0.737455	0.967489	YES	1
1	CS	SQ	0.68483	5	1	5	0.737455	0.928639	YES	1
1	CS	SQ	0.701126	6	1	6	0.737455	0.950737	YES	1
1	CS	SQ	0.686365	7	2	1	0.726002	0.945404	YES	1
1	CS	SQ	0.726002	8	2	2	0.726002	1	YES	1
1	CS	SQ	0.70788	9	2	3	0.726002	0.975039	YES	1
1	CS	SQ	0.697598	10	2	4	0.726002	0.960876	YES	1
1	CS	SQ	0.652237	11	2	5	0.726002	0.898396	YES	1
1	CS	SQ	0.670477	12	2	6	0.726002	0.92352	YES	1
1	CS	SQ	0.6856	13	3	1	0.695793	0.985351	YES	1
1	CS	SQ	0.69306	14	3	2	0.695793	0.996072	YES	1
1	CS	SQ	0.682827	15	3	3	0.695793	0.981365	YES	1
1	CS	SQ	0.672558	16	3	4	0.695793	0.966606	YES	1
1	CS	SQ	0.684933	17	3	5	0.695793	0.984391	YES	1
1	CS	SQ	0.695793	18	3	6	0.695793	1	YES	1
1	CS	BP	0.509798	1	1	1	0.543774	0.937519	YES	1
1	CS	BP	0.543774	2	1	2	0.543774	1	YES	1
1	CS	BP	0.492667	3	1	3	0.543774	0.906015	YES	1
1	CS	BP	0.474573	4	1	4	0.543774	0.87274	YES	1
1	CS	BP	0.513647	5	1	5	0.543774	0.944597	YES	1
1	CS	BP	0.50008	6	1	6	0.543774	0.919648	YES	1
1	CS	BP	0.51877	7	2	1	0.537273	0.965561	YES	1
1	CS	BP	0.49981	8	2	2	0.537273	0.930272	YES	1
1	CS	BP	0.537273	9	2	3	0.537273	1	YES	1
1	CS	BP	0.513994	10	2	4	0.537273	0.956672	YES	1
1	CS	BP	0.534912	11	2	5	0.537273	0.995605	YES	1
1	CS	BP	0.510424	12	2	6	0.537273	0.950026	YES	1
1	CS	BP	0.57753	13	3	1	0.580095	0.995578	YES	1
1	CS	BP	0.548546	14	3	2	0.580095	0.945613	YES	1
1	CS	BP	0.580095	15	3	3	0.580095	1	YES	1
1	CS	BP	0.550781	16	3	4	0.580095	0.949467	YES	1
1	CS	BP	0.500269	17	3	5	0.580095	0.862391	YES	1
1	CS	BP	0.48589	18	3	6	0.580095	0.837604	YES	1
2	CS	SQ	0.735977	1	1	1	0.755402	0.974286	YES	1
2	CS	SQ	0.755402	2	1	2	0.755402	1	YES	1
2	CS	SQ	0.739609	3	1	3	0.755402	0.979093	YES	1
2	CS	SQ	0.695366	4	1	4	0.755402	0.920525	YES	1
2	CS	SQ	0.729317	5	1	5	0.755402	0.965469	YES	1
2	CS	SQ	0.707052	6	1	6	0.755402	0.935995	YES	1
2	CS	SQ	0.733606	7	2	1	0.733606	1	YES	1
2	CS	SQ	0.70175	8	2	2	0.733606	0.956575	YES	1
2	CS	SQ	0.730886	9	2	3	0.733606	0.996292	YES	1
2	CS	SQ	0.725815	10	2	4	0.733606	0.989379	YES	1
2	CS	SQ	0.658642	11	2	5	0.733606	0.897814	YES	1
2	CS	SQ	0.667942	12	2	6	0.733606	0.910491	YES	1
2	CS	SQ	0.738361	13	3	1	0.749247	0.985472	YES	1
2	CS	SQ	0.749247	14	3	2	0.749247	1	YES	1
2	CS	SQ	0.700188	15	3	3	0.749247	0.934522	YES	1
2	CS	SQ	0.683821	16	3	4	0.749247	0.912678	YES	1
2	CS	SQ	0.681335	17	3	5	0.749247	0.909361	YES	1
2	CS	SQ	0.677845	18	3	6	0.749247	0.904702	YES	1
2	CS	BP	0.462776	1	1	1	0.462776	1	YES	1
2	CS	BP	0.438791	2	1	2	0.462776	0.948172	YES	1
2	CS	BP	0.45231	3	1	3	0.462776	0.977383	YES	1
2	CS	BP	0.38924	4	1	4	0.462776	0.841098	YES	1
2	CS	BP	0.442256	5	1	5	0.462776	0.955658	YES	1
2	CS	BP	0.351744	6	1	6	0.462776	0.760073	NO	0
2	CS	BP	0.496379	7	2	1	0.496379	1	YES	1
2	CS	BP	0.414453	8	2	2	0.496379	0.834952	YES	1
2	CS	BP	0.418163	9	2	3	0.496379	0.842428	YES	1
2	CS	BP	0.318858	10	2	4	0.496379	0.642368	NO	0
2	CS	BP	0.414927	11	2	5	0.496379	0.835907	YES	1
2	CS	BP	0.301725	12	2	6	0.496379	0.607853	NO	0
2	CS	BP	0.497801	13	3	1	0.497801	1	YES	1
2	CS	BP	0.399749	14	3	2	0.497801	0.80303	YES	1
2	CS	BP	0.400269	15	3	3	0.497801	0.804074	YES	1
2	CS	BP	0.318558	16	3	4	0.497801	0.63993	NO	0
2	CS	BP	0.389599	17	3	5	0.497801	0.78264	NO	0
2	CS	BP	0.240225	18	3	6	0.497801	0.482573	NO	0
3	CS	SQ	0.666132	1	1	1	0.666132	1	YES	1
3	CS	SQ	0.635841	2	1	2	0.666132	0.954528	YES	1
3	CS	SQ	0.641647	3	1	3	0.666132	0.963244	YES	1
3	CS	SQ	0.60603	4	1	4	0.666132	0.909774	YES	1
3	CS	SQ	0.594467	5	1	5	0.666132	0.892416	YES	1
3	CS	SQ	0.574369	6	1	6	0.666132	0.862246	YES	1
3	CS	SQ	0.618992	7	2	1	0.621851	0.995402	YES	1
3	CS	SQ	0.615288	8	2	2	0.621851	0.989446	YES	1
3	CS	SQ	0.621851	9	2	3	0.621851	1	YES	1
3	CS	SQ	0.609674	10	2	4	0.621851	0.980419	YES	1
3	CS	SQ	0.590662	11	2	5	0.621851	0.949845	YES	1
3	CS	SQ	0.56373	12	2	6	0.621851	0.906536	YES	1
3	CS	SQ	0.62059	13	3	1	0.62059	1	YES	1
3	CS	SQ	0.598671	14	3	2	0.62059	0.96468	YES	1
3	CS	SQ	0.594667	15	3	3	0.62059	0.958229	YES	1
3	CS	SQ	0.590715	16	3	4	0.62059	0.951861	YES	1
3	CS	SQ	0.594368	17	3	5	0.62059	0.957746	YES	1
3	CS	SQ	0.556398	18	3	6	0.62059	0.896563	YES	1
3	CS	BP	0.424037	1	1	1	0.424037	1	YES	1
3	CS	BP	0.402143	2	1	2	0.424037	0.948369	YES	1
3	CS	BP	0.40496	3	1	3	0.424037	0.95501	YES	1
3	CS	BP	0.357949	4	1	4	0.424037	0.844146	YES	1
3	CS	BP	0.392592	5	1	5	0.424037	0.925845	YES	1
3	CS	BP	0.384606	6	1	6	0.424037	0.907011	YES	1
3	CS	BP	0.472508	7	2	1	0.472508	1	YES	1
3	CS	BP	0.442976	8	2	2	0.472508	0.937499	YES	1
3	CS	BP	0.404756	9	2	3	0.472508	0.85661	YES	1
3	CS	BP	0.385825	10	2	4	0.472508	0.816547	YES	1
3	CS	BP	0.374317	11	2	5	0.472508	0.792192	NO	0
3	CS	BP	0.356352	12	2	6	0.472508	0.75417	NO	0
3	CS	BP	0.459544	13	3	1	0.459544	1	YES	1
3	CS	BP	0.431932	14	3	2	0.459544	0.939915	YES	1
3	CS	BP	0.364409	15	3	3	0.459544	0.79298	NO	0
3	CS	BP	0.312252	16	3	4	0.459544	0.679482	NO	0
3	CS	BP	0.408529	17	3	5	0.459544	0.888988	YES	1
3	CS	BP	0.338269	18	3	6	0.459544	0.736097	NO	0
4	CS	SQ	0.72184	1	1	1	0.733171	0.984544	YES	1
4	CS	SQ	0.733171	2	1	2	0.733171	1	YES	1
4	CS	SQ	0.652868	3	1	3	0.733171	0.890471	YES	1
4	CS	SQ	0.658615	4	1	4	0.733171	0.89831	YES	1
4	CS	SQ	0.670319	5	1	5	0.733171	0.914273	YES	1
4	CS	SQ	0.655422	6	1	6	0.733171	0.893955	YES	1
4	CS	SQ	0.722296	7	2	1	0.722296	1	YES	1
4	CS	SQ	0.712769	8	2	2	0.722296	0.98681	YES	1
4	CS	SQ	0.631697	9	2	3	0.722296	0.874568	YES	1
4	CS	SQ	0.59971	10	2	4	0.722296	0.830284	YES	1
4	CS	SQ	0.581789	11	2	5	0.722296	0.805472	YES	1
4	CS	SQ	0.569157	12	2	6	0.722296	0.787983	NO	0
4	CS	SQ	0.644913	13	3	1	0.647346	0.99624	YES	1
4	CS	SQ	0.647346	14	3	2	0.647346	1	YES	1
4	CS	SQ	0.556431	15	3	3	0.647346	0.859556	YES	1
4	CS	SQ	0.526276	16	3	4	0.647346	0.812974	YES	1
4	CS	SQ	0.572248	17	3	5	0.647346	0.883991	YES	1
4	CS	SQ	0.548952	18	3	6	0.647346	0.848004	YES	1
4	CS	BP	0.502703	1	1	1	0.502703	1	YES	1
4	CS	BP	0.500875	2	1	2	0.502703	0.996365	YES	1
4	CS	BP	0.475456	3	1	3	0.502703	0.9458	YES	1
4	CS	BP	0.485812	4	1	4	0.502703	0.966401	YES	1
4	CS	BP	0.465921	5	1	5	0.502703	0.926833	YES	1
4	CS	BP	0.426959	6	1	6	0.502703	0.849327	YES	1
4	CS	BP	0.508165	7	2	1	0.52533	0.967327	YES	1
4	CS	BP	0.52533	8	2	2	0.52533	1	YES	1
4	CS	BP	0.474417	9	2	3	0.52533	0.903084	YES	1
4	CS	BP	0.484427	10	2	4	0.52533	0.92214	YES	1
4	CS	BP	0.461391	11	2	5	0.52533	0.878289	YES	1
4	CS	BP	0.454597	12	2	6	0.52533	0.865355	YES	1
4	CS	BP	0.513618	13	3	1	0.534973	0.960083	YES	1
4	CS	BP	0.534973	14	3	2	0.534973	1	YES	1
4	CS	BP	0.482077	15	3	3	0.534973	0.901123	YES	1
4	CS	BP	0.488955	16	3	4	0.534973	0.91398	YES	1
4	CS	BP	0.469722	17	3	5	0.534973	0.878029	YES	1
4	CS	BP	0.476089	18	3	6	0.534973	0.889932	YES	1
5	CS	SQ	0.594152	1	1	1	0.594152	1	YES	1
5	CS	SQ	0.575758	2	1	2	0.594152	0.969041	YES	1
5	CS	SQ	0.586514	3	1	3	0.594152	0.987143	YES	1
5	CS	SQ	0.566053	4	1	4	0.594152	0.952707	YES	1
5	CS	SQ	0.529751	5	1	5	0.594152	0.891608	YES	1
5	CS	SQ	0.461841	6	1	6	0.594152	0.77731	NO	0
5	CS	SQ	0.538029	7	2	1	0.601027	0.895183	YES	1
5	CS	SQ	0.505516	8	2	2	0.601027	0.841088	YES	1
5	CS	SQ	0.544022	9	2	3	0.601027	0.905154	YES	1
5	CS	SQ	0.548294	10	2	4	0.601027	0.912263	YES	1
5	CS	SQ	0.601027	11	2	5	0.601027	1	YES	1
5	CS	SQ	0.562723	12	2	6	0.601027	0.93627	YES	1
5	CS	SQ	0.557838	13	3	1	0.608763	0.916348	YES	1
5	CS	SQ	0.55965	14	3	2	0.608763	0.919324	YES	1
5	CS	SQ	0.576269	15	3	3	0.608763	0.946624	YES	1
5	CS	SQ	0.52854	16	3	4	0.608763	0.868219	YES	1
5	CS	SQ	0.608763	17	3	5	0.608763	1	YES	1
5	CS	SQ	0.570248	18	3	6	0.608763	0.936732	YES	1
5	CS	BP	0.42599	1	1	1	0.42599	1	YES	1
5	CS	BP	0.386773	2	1	2	0.42599	0.907939	YES	1
5	CS	BP	0.382934	3	1	3	0.42599	0.898926	YES	1
5	CS	BP	0.359291	4	1	4	0.42599	0.843426	YES	1
5	CS	BP	0.380609	5	1	5	0.42599	0.893468	YES	1
5	CS	BP	0.354691	6	1	6	0.42599	0.832626	YES	1
5	CS	BP	0.432255	7	2	1	0.432255	1	YES	1
5	CS	BP	0.359212	8	2	2	0.432255	0.831019	YES	1
5	CS	BP	0.367905	9	2	3	0.432255	0.851129	YES	1
5	CS	BP	0.353733	10	2	4	0.432255	0.818344	YES	1
5	CS	BP	0.349279	11	2	5	0.432255	0.808041	YES	1
5	CS	BP	0.289678	12	2	6	0.432255	0.670155	NO	0
5	CS	BP	0.390465	13	3	1	0.390465	1	YES	1
5	CS	BP	0.340692	14	3	2	0.390465	0.872528	YES	1
5	CS	BP	0.326131	15	3	3	0.390465	0.835238	YES	1
5	CS	BP	0.298754	16	3	4	0.390465	0.765123	NO	0
5	CS	BP	0.30843	17	3	5	0.390465	0.789904	NO	0
5	CS	BP	0.22816	18	3	6	0.390465	0.584329	NO	0
6	CS	SQ	0.590841	1	1	1	0.600122	0.984535	YES	1
6	CS	SQ	0.548626	2	1	2	0.600122	0.91419	YES	1
6	CS	SQ	0.525204	3	1	3	0.600122	0.875161	YES	1
6	CS	SQ	0.467515	4	1	4	0.600122	0.779033	NO	0
6	CS	SQ	0.560717	5	1	5	0.600122	0.934337	YES	1
6	CS	SQ	0.600122	6	1	6	0.600122	1	YES	1
6	CS	SQ	0.549446	7	2	1	0.584576	0.939906	YES	1
6	CS	SQ	0.498335	8	2	2	0.584576	0.852473	YES	1
6	CS	SQ	0.477054	9	2	3	0.584576	0.816068	YES	1
6	CS	SQ	0.528175	10	2	4	0.584576	0.903519	YES	1
6	CS	SQ	0.584576	11	2	5	0.584576	1	YES	1
6	CS	SQ	0.525364	12	2	6	0.584576	0.89871	YES	1
6	CS	SQ	0.613157	13	3	1	0.618654	0.991115	YES	1
6	CS	SQ	0.578785	14	3	2	0.618654	0.935555	YES	1
6	CS	SQ	0.55135	15	3	3	0.618654	0.891208	YES	1
6	CS	SQ	0.569981	16	3	4	0.618654	0.921323	YES	1
6	CS	SQ	0.618654	17	3	5	0.618654	1	YES	1
6	CS	SQ	0.586956	18	3	6	0.618654	0.948763	YES	1
6	CS	BP	0.625973	1	1	1	0.625973	1	YES	1
6	CS	BP	0.595459	2	1	2	0.625973	0.951254	YES	1
6	CS	BP	0.60244	3	1	3	0.625973	0.962406	YES	1
6	CS	BP	0.553806	4	1	4	0.625973	0.884713	YES	1
6	CS	BP	0.615816	5	1	5	0.625973	0.983775	YES	1
6	CS	BP	0.550673	6	1	6	0.625973	0.879707	YES	1
6	CS	BP	0.638773	7	2	1	0.638773	1	YES	1
6	CS	BP	0.570562	8	2	2	0.638773	0.893216	YES	1
6	CS	BP	0.530706	9	2	3	0.638773	0.830822	YES	1
6	CS	BP	0.552433	10	2	4	0.638773	0.864835	YES	1
6	CS	BP	0.593191	11	2	5	0.638773	0.928642	YES	1
6	CS	BP	0.554661	12	2	6	0.638773	0.868322	YES	1
6	CS	BP	0.656214	13	3	1	0.656214	1	YES	1
6	CS	BP	0.634132	14	3	2	0.656214	0.96635	YES	1
6	CS	BP	0.578621	15	3	3	0.656214	0.881757	YES	1
6	CS	BP	0.544847	16	3	4	0.656214	0.83029	YES	1
6	CS	BP	0.60471	17	3	5	0.656214	0.921513	YES	1
6	CS	BP	0.543203	18	3	6	0.656214	0.827784	YES	1
7	CS	SQ	0.73114	1	1	1	0.751413	0.97302	YES	1
7	CS	SQ	0.751413	2	1	2	0.751413	1	YES	1
7	CS	SQ	0.716888	3	1	3	0.751413	0.954053	YES	1
7	CS	SQ	0.736633	4	1	4	0.751413	0.98033	YES	1
7	CS	SQ	0.689991	5	1	5	0.751413	0.918258	YES	1
7	CS	SQ	0.650576	6	1	6	0.751413	0.865803	YES	1
7	CS	SQ	0.706182	7	2	1	0.70746	0.998194	YES	1
7	CS	SQ	0.692583	8	2	2	0.70746	0.978971	YES	1
7	CS	SQ	0.658209	9	2	3	0.70746	0.930383	YES	1
7	CS	SQ	0.70746	10	2	4	0.70746	1	YES	1
7	CS	SQ	0.679634	11	2	5	0.70746	0.960667	YES	1
7	CS	SQ	0.681637	12	2	6	0.70746	0.963498	YES	1
7	CS	SQ	0.706125	13	3	1	0.706125	1	YES	1
7	CS	SQ	0.63166	14	3	2	0.706125	0.894544	YES	1
7	CS	SQ	0.659946	15	3	3	0.706125	0.934603	YES	1
7	CS	SQ	0.678926	16	3	4	0.706125	0.961482	YES	1
7	CS	SQ	0.681288	17	3	5	0.706125	0.964826	YES	1
7	CS	SQ	0.690592	18	3	6	0.706125	0.978002	YES	1
7	CS	BP	0.475693	1	1	1	0.484071	0.982693	YES	1
7	CS	BP	0.484071	2	1	2	0.484071	1	YES	1
7	CS	BP	0.474701	3	1	3	0.484071	0.980644	YES	1
7	CS	BP	0.393252	4	1	4	0.484071	0.812386	YES	1
7	CS	BP	0.46504	5	1	5	0.484071	0.960686	YES	1
7	CS	BP	0.409161	6	1	6	0.484071	0.84525	YES	1
7	CS	BP	0.448065	7	2	1	0.448065	1	YES	1
7	CS	BP	0.426764	8	2	2	0.448065	0.952462	YES	1
7	CS	BP	0.433001	9	2	3	0.448065	0.966379	YES	1
7	CS	BP	0.360299	10	2	4	0.448065	0.804123	YES	1
7	CS	BP	0.412975	11	2	5	0.448065	0.921687	YES	1
7	CS	BP	0.344806	12	2	6	0.448065	0.769544	NO	0
7	CS	BP	0.51206	13	3	1	0.51206	1	YES	1
7	CS	BP	0.441697	14	3	2	0.51206	0.862588	YES	1
7	CS	BP	0.411365	15	3	3	0.51206	0.803352	YES	1
7	CS	BP	0.339417	16	3	4	0.51206	0.662847	NO	0
7	CS	BP	0.417227	17	3	5	0.51206	0.8148	YES	1
7	CS	BP	0.344766	18	3	6	0.51206	0.673291	NO	0
8	CS	SQ	0.793358	1	1	1	0.793358	1	YES	1
8	CS	SQ	0.754873	2	1	2	0.793358	0.951492	YES	1
8	CS	SQ	0.762438	3	1	3	0.793358	0.961026	YES	1
8	CS	SQ	0.712872	4	1	4	0.793358	0.89855	YES	1
8	CS	SQ	0.785492	5	1	5	0.793358	0.990085	YES	1
8	CS	SQ	0.726398	6	1	6	0.793358	0.9156	YES	1
8	CS	SQ	0.817993	7	2	1	0.817993	1	YES	1
8	CS	SQ	0.770651	8	2	2	0.817993	0.942124	YES	1
8	CS	SQ	0.786703	9	2	3	0.817993	0.961748	YES	1
8	CS	SQ	0.72917	10	2	4	0.817993	0.891413	YES	1
8	CS	SQ	0.780365	11	2	5	0.817993	0.953999	YES	1
8	CS	SQ	0.755005	12	2	6	0.817993	0.922997	YES	1
8	CS	SQ	0.826857	13	3	1	0.826857	1	YES	1
8	CS	SQ	0.77813	14	3	2	0.826857	0.94107	YES	1
8	CS	SQ	0.799322	15	3	3	0.826857	0.9667	YES	1
8	CS	SQ	0.757265	16	3	4	0.826857	0.915836	YES	1
8	CS	SQ	0.796019	17	3	5	0.826857	0.962705	YES	1
8	CS	SQ	0.748182	18	3	6	0.826857	0.904851	YES	1
8	CS	BP	0.499535	1	1	1	0.499535	1	YES	1
8	CS	BP	0.442698	2	1	2	0.499535	0.886222	YES	1
8	CS	BP	0.464091	3	1	3	0.499535	0.929047	YES	1
8	CS	BP	0.409243	4	1	4	0.499535	0.819248	YES	1
8	CS	BP	0.474034	5	1	5	0.499535	0.948952	YES	1
8	CS	BP	0.425049	6	1	6	0.499535	0.85089	YES	1
8	CS	BP	0.523829	7	2	1	0.523829	1	YES	1
8	CS	BP	0.476675	8	2	2	0.523829	0.909983	YES	1
8	CS	BP	0.504004	9	2	3	0.523829	0.962154	YES	1
8	CS	BP	0.461612	10	2	4	0.523829	0.881227	YES	1
8	CS	BP	0.473093	11	2	5	0.523829	0.903145	YES	1
8	CS	BP	0.44859	12	2	6	0.523829	0.856369	YES	1
8	CS	BP	0.521536	13	3	1	0.521536	1	YES	1
8	CS	BP	0.463625	14	3	2	0.521536	0.888961	YES	1
8	CS	BP	0.497708	15	3	3	0.521536	0.954313	YES	1
8	CS	BP	0.452849	16	3	4	0.521536	0.8683	YES	1
8	CS	BP	0.478127	17	3	5	0.521536	0.916768	YES	1
8	CS	BP	0.425487	18	3	6	0.521536	0.815834	YES	1
9	CS	SQ	0.702944	1	1	1	0.728167	0.965361	YES	1
9	CS	SQ	0.71755	2	1	2	0.728167	0.985421	YES	1
9	CS	SQ	0.655064	3	1	3	0.728167	0.899607	YES	1
9	CS	SQ	0.728167	4	1	4	0.728167	1	YES	1
9	CS	SQ	0.699366	5	1	5	0.728167	0.960447	YES	1
9	CS	SQ	0.665724	6	1	6	0.728167	0.914247	YES	1
9	CS	SQ	0.737091	7	2	1	0.737091	1	YES	1
9	CS	SQ	0.698992	8	2	2	0.737091	0.948311	YES	1
9	CS	SQ	0.656214	9	2	3	0.737091	0.890275	YES	1
9	CS	SQ	0.639563	10	2	4	0.737091	0.867685	YES	1
9	CS	SQ	0.678856	11	2	5	0.737091	0.920993	YES	1
9	CS	SQ	0.64362	12	2	6	0.737091	0.873189	YES	1
9	CS	SQ	0.725912	13	3	1	0.725912	1	YES	1
9	CS	SQ	0.679302	14	3	2	0.725912	0.935791	YES	1
9	CS	SQ	0.661009	15	3	3	0.725912	0.910591	YES	1
9	CS	SQ	0.699963	16	3	4	0.725912	0.964253	YES	1
9	CS	SQ	0.67029	17	3	5	0.725912	0.923376	YES	1
9	CS	SQ	0.644592	18	3	6	0.725912	0.887976	YES	1
9	CS	BP	0.635244	1	1	1	0.652903	0.972954	YES	1
9	CS	BP	0.597607	2	1	2	0.652903	0.915308	YES	1
9	CS	BP	0.652903	3	1	3	0.652903	1	YES	1
9	CS	BP	0.577389	4	1	4	0.652903	0.884341	YES	1
9	CS	BP	0.61787	5	1	5	0.652903	0.946344	YES	1
9	CS	BP	0.581467	6	1	6	0.652903	0.890587	YES	1
9	CS	BP	0.663069	7	2	1	0.663069	1	YES	1
9	CS	BP	0.609175	8	2	2	0.663069	0.91872	YES	1
9	CS	BP	0.62039	9	2	3	0.663069	0.935634	YES	1
9	CS	BP	0.597141	10	2	4	0.663069	0.900572	YES	1
9	CS	BP	0.636641	11	2	5	0.663069	0.960143	YES	1
9	CS	BP	0.548235	12	2	6	0.663069	0.826815	YES	1
9	CS	BP	0.677011	13	3	1	0.677011	1	YES	1
9	CS	BP	0.654953	14	3	2	0.677011	0.967418	YES	1
9	CS	BP	0.646502	15	3	3	0.677011	0.954934	YES	1
9	CS	BP	0.577976	16	3	4	0.677011	0.853717	YES	1
9	CS	BP	0.634012	17	3	5	0.677011	0.936487	YES	1
9	CS	BP	0.607443	18	3	6	0.677011	0.897242	YES	1
10	CS	SQ	0.681587	1	1	1	0.811481	0.839929	YES	1
10	CS	SQ	0.732496	2	1	2	0.811481	0.902665	YES	1
10	CS	SQ	0.811481	3	1	3	0.811481	1	YES	1
10	CS	SQ	0.809647	4	1	4	0.811481	0.997739	YES	1
10	CS	SQ	0.763729	5	1	5	0.811481	0.941154	YES	1
10	CS	SQ	0.767307	6	1	6	0.811481	0.945564	YES	1
10	CS	SQ	0.797405	7	2	1	0.804388	0.991319	YES	1
10	CS	SQ	0.804388	8	2	2	0.804388	1	YES	1
10	CS	SQ	0.782558	9	2	3	0.804388	0.972862	YES	1
10	CS	SQ	0.784569	10	2	4	0.804388	0.975361	YES	1
10	CS	SQ	0.788382	11	2	5	0.804388	0.980101	YES	1
10	CS	SQ	0.758904	12	2	6	0.804388	0.943454	YES	1
10	CS	SQ	0.814526	13	3	1	0.814526	1	YES	1
10	CS	SQ	0.790035	14	3	2	0.814526	0.969933	YES	1
10	CS	SQ	0.799391	15	3	3	0.814526	0.981419	YES	1
10	CS	SQ	0.758766	16	3	4	0.814526	0.931544	YES	1
10	CS	SQ	0.793764	17	3	5	0.814526	0.974511	YES	1
10	CS	SQ	0.797407	18	3	6	0.814526	0.978984	YES	1
10	CS	BP	0.572428	1	1	1	0.572428	1	YES	1
10	CS	BP	0.562386	2	1	2	0.572428	0.982457	YES	1
10	CS	BP	0.541431	3	1	3	0.572428	0.945851	YES	1
10	CS	BP	0.510263	4	1	4	0.572428	0.891402	YES	1
10	CS	BP	0.539581	5	1	5	0.572428	0.942619	YES	1
10	CS	BP	0.519875	6	1	6	0.572428	0.908192	YES	1
10	CS	BP	0.642441	7	2	1	0.642441	1	YES	1
10	CS	BP	0.601439	8	2	2	0.642441	0.936177	YES	1
10	CS	BP	0.578133	9	2	3	0.642441	0.8999	YES	1
10	CS	BP	0.575274	10	2	4	0.642441	0.89545	YES	1
10	CS	BP	0.600397	11	2	5	0.642441	0.934556	YES	1
10	CS	BP	0.56111	12	2	6	0.642441	0.873403	YES	1
10	CS	BP	0.619644	13	3	1	0.619644	1	YES	1
10	CS	BP	0.597668	14	3	2	0.619644	0.964534	YES	1
10	CS	BP	0.593643	15	3	3	0.619644	0.958039	YES	1
10	CS	BP	0.583672	16	3	4	0.619644	0.941946	YES	1
10	CS	BP	0.599382	17	3	5	0.619644	0.967301	YES	1
10	CS	BP	0.559376	18	3	6	0.619644	0.902737	YES	1
11	CS	SQ	0.52284	1	1	1	0.540268	0.967743	YES	1
11	CS	SQ	0.518082	2	1	2	0.540268	0.958935	YES	1
11	CS	SQ	0.518293	3	1	3	0.540268	0.959327	YES	1
11	CS	SQ	0.428313	4	1	4	0.540268	0.792779	NO	0
11	CS	SQ	0.540268	5	1	5	0.540268	1	YES	1
11	CS	SQ	0.511236	6	1	6	0.540268	0.946264	YES	1
11	CS	SQ	0.597179	7	2	1	0.620947	0.961724	YES	1
11	CS	SQ	0.58099	8	2	2	0.620947	0.935651	YES	1
11	CS	SQ	0.600599	9	2	3	0.620947	0.967231	YES	1
11	CS	SQ	0.584854	10	2	4	0.620947	0.941875	YES	1
11	CS	SQ	0.620947	11	2	5	0.620947	1	YES	1
11	CS	SQ	0.552698	12	2	6	0.620947	0.890089	YES	1
11	CS	SQ	0.556715	13	3	1	0.592356	0.939832	YES	1
11	CS	SQ	0.505013	14	3	2	0.592356	0.852549	YES	1
11	CS	SQ	0.592356	15	3	3	0.592356	1	YES	1
11	CS	SQ	0.545931	16	3	4	0.592356	0.921627	YES	1
11	CS	SQ	0.545099	17	3	5	0.592356	0.920223	YES	1
11	CS	SQ	0.513697	18	3	6	0.592356	0.86721	YES	1
11	CS	BP	0.289339	1	1	1	0.298898	0.96802	YES	1
11	CS	BP	0.295862	2	1	2	0.298898	0.989844	YES	1
11	CS	BP	0.298898	3	1	3	0.298898	1	YES	1
11	CS	BP	0.244883	4	1	4	0.298898	0.819285	YES	1
11	CS	BP	0.276724	5	1	5	0.298898	0.925814	YES	1
11	CS	BP	0.249734	6	1	6	0.298898	0.835518	YES	1
11	CS	BP	0.361833	7	2	1	0.361833	1	YES	1
11	CS	BP	0.352266	8	2	2	0.361833	0.973562	YES	1
11	CS	BP	0.302755	9	2	3	0.361833	0.836728	YES	1
11	CS	BP	0.294659	10	2	4	0.361833	0.814351	YES	1
11	CS	BP	0.314894	11	2	5	0.361833	0.870275	YES	1
11	CS	BP	0.336473	12	2	6	0.361833	0.929912	YES	1
11	CS	BP	0.275847	13	3	1	0.277982	0.992322	YES	1
11	CS	BP	0.277982	14	3	2	0.277982	1	YES	1
11	CS	BP	0.240928	15	3	3	0.277982	0.866705	YES	1
11	CS	BP	0.214543	16	3	4	0.277982	0.771789	NO	0
11	CS	BP	0.261536	17	3	5	0.277982	0.940837	YES	1
11	CS	BP	0.187391	18	3	6	0.277982	0.674114	NO	0
12	CS	SQ	0.680796	1	1	1	0.698498	0.974657	YES	1
12	CS	SQ	0.651747	2	1	2	0.698498	0.933069	YES	1
12	CS	SQ	0.698498	3	1	3	0.698498	1	YES	1
12	CS	SQ	0.681467	4	1	4	0.698498	0.975618	YES	1
12	CS	SQ	0.638834	5	1	5	0.698498	0.914583	YES	1
12	CS	SQ	0.617954	6	1	6	0.698498	0.88469	YES	1
12	CS	SQ	0.670174	7	2	1	0.681517	0.983356	YES	1
12	CS	SQ	0.679178	8	2	2	0.681517	0.996569	YES	1
12	CS	SQ	0.681517	9	2	3	0.681517	1	YES	1
12	CS	SQ	0.667816	10	2	4	0.681517	0.979897	YES	1
12	CS	SQ	0.644806	11	2	5	0.681517	0.946134	YES	1
12	CS	SQ	0.60828	12	2	6	0.681517	0.892539	YES	1
12	CS	SQ	0.649534	13	3	1	0.663916	0.978338	YES	1
12	CS	SQ	0.656462	14	3	2	0.663916	0.988773	YES	1
12	CS	SQ	0.659742	15	3	3	0.663916	0.993714	YES	1
12	CS	SQ	0.616423	16	3	4	0.663916	0.928465	YES	1
12	CS	SQ	0.633656	17	3	5	0.663916	0.954422	YES	1
12	CS	SQ	0.663916	18	3	6	0.663916	1	YES	1
12	CS	BP	0.494982	1	1	1	0.494982	1	YES	1
12	CS	BP	0.45608	2	1	2	0.494982	0.921409	YES	1
12	CS	BP	0.459123	3	1	3	0.494982	0.927555	YES	1
12	CS	BP	0.430315	4	1	4	0.494982	0.869355	YES	1
12	CS	BP	0.454618	5	1	5	0.494982	0.918455	YES	1
12	CS	BP	0.451345	6	1	6	0.494982	0.911843	YES	1
12	CS	BP	0.506451	7	2	1	0.506451	1	YES	1
12	CS	BP	0.471929	8	2	2	0.506451	0.931835	YES	1
12	CS	BP	0.464481	9	2	3	0.506451	0.917131	YES	1
12	CS	BP	0.433703	10	2	4	0.506451	0.856359	YES	1
12	CS	BP	0.449243	11	2	5	0.506451	0.887041	YES	1
12	CS	BP	0.417873	12	2	6	0.506451	0.825102	YES	1
12	CS	BP	0.473778	13	3	1	0.473778	1	YES	1
12	CS	BP	0.449848	14	3	2	0.473778	0.949492	YES	1
12	CS	BP	0.456619	15	3	3	0.473778	0.963784	YES	1
12	CS	BP	0.413335	16	3	4	0.473778	0.872423	YES	1
12	CS	BP	0.454762	17	3	5	0.473778	0.959864	YES	1
12	CS	BP	0.408805	18	3	6	0.473778	0.862862	YES	1
14	CS	SQ	0.612608	1	1	1	0.659159	0.929379	YES	1
14	CS	SQ	0.642202	2	1	2	0.659159	0.974276	YES	1
14	CS	SQ	0.659159	3	1	3	0.659159	1	YES	1
14	CS	SQ	0.633801	4	1	4	0.659159	0.961529	YES	1
14	CS	SQ	0.588593	5	1	5	0.659159	0.892945	YES	1
14	CS	SQ	0.657051	6	1	6	0.659159	0.996803	YES	1
14	CS	SQ	0.636986	7	2	1	0.643917	0.989236	YES	1
14	CS	SQ	0.643917	8	2	2	0.643917	1	YES	1
14	CS	SQ	0.618706	9	2	3	0.643917	0.960847	YES	1
14	CS	SQ	0.643787	10	2	4	0.643917	0.999799	YES	1
14	CS	SQ	0.607065	11	2	5	0.643917	0.942769	YES	1
14	CS	SQ	0.60416	12	2	6	0.643917	0.938258	YES	1
14	CS	SQ	0.659443	13	3	1	0.678471	0.971955	YES	1
14	CS	SQ	0.585705	14	3	2	0.678471	0.863272	YES	1
14	CS	SQ	0.667295	15	3	3	0.678471	0.983529	YES	1
14	CS	SQ	0.650208	16	3	4	0.678471	0.958343	YES	1
14	CS	SQ	0.642782	17	3	5	0.678471	0.947399	YES	1
14	CS	SQ	0.678471	18	3	6	0.678471	1	YES	1
14	CS	BP	0.576061	1	1	1	0.583933	0.98652	YES	1
14	CS	BP	0.550005	2	1	2	0.583933	0.941898	YES	1
14	CS	BP	0.583933	3	1	3	0.583933	1	YES	1
14	CS	BP	0.531487	4	1	4	0.583933	0.910184	YES	1
14	CS	BP	0.538197	5	1	5	0.583933	0.921675	YES	1
14	CS	BP	0.553394	6	1	6	0.583933	0.947702	YES	1
14	CS	BP	0.592245	7	2	1	0.615662	0.961965	YES	1
14	CS	BP	0.615662	8	2	2	0.615662	1	YES	1
14	CS	BP	0.574402	9	2	3	0.615662	0.932983	YES	1
14	CS	BP	0.526495	10	2	4	0.615662	0.855169	YES	1
14	CS	BP	0.558037	11	2	5	0.615662	0.906402	YES	1
14	CS	BP	0.497119	12	2	6	0.615662	0.807455	YES	1
14	CS	BP	0.623833	13	3	1	0.623833	1	YES	1
14	CS	BP	0.619627	14	3	2	0.623833	0.993258	YES	1
14	CS	BP	0.545671	15	3	3	0.623833	0.874708	YES	1
14	CS	BP	0.475517	16	3	4	0.623833	0.762251	NO	0
14	CS	BP	0.596855	17	3	5	0.623833	0.956755	YES	1
14	CS	BP	0.509062	18	3	6	0.623833	0.816023	YES	1
15	CS	SQ	0.672829	1	1	1	0.672829	1	YES	1
15	CS	SQ	0.666634	2	1	2	0.672829	0.990793	YES	1
15	CS	SQ	0.652885	3	1	3	0.672829	0.970359	YES	1
15	CS	SQ	0.625721	4	1	4	0.672829	0.929986	YES	1
15	CS	SQ	0.580008	5	1	5	0.672829	0.862043	YES	1
15	CS	SQ	0.556412	6	1	6	0.672829	0.826974	YES	1
15	CS	SQ	0.654202	7	2	1	0.654202	1	YES	1
15	CS	SQ	0.646708	8	2	2	0.654202	0.988545	YES	1
15	CS	SQ	0.637455	9	2	3	0.654202	0.974402	YES	1
15	CS	SQ	0.626444	10	2	4	0.654202	0.95757	YES	1
15	CS	SQ	0.638271	11	2	5	0.654202	0.975649	YES	1
15	CS	SQ	0.610929	12	2	6	0.654202	0.933855	YES	1
15	CS	SQ	0.683783	13	3	1	0.683783	1	YES	1
15	CS	SQ	0.649565	14	3	2	0.683783	0.949958	YES	1
15	CS	SQ	0.624743	15	3	3	0.683783	0.913657	YES	1
15	CS	SQ	0.613041	16	3	4	0.683783	0.896544	YES	1
15	CS	SQ	0.630245	17	3	5	0.683783	0.921704	YES	1
15	CS	SQ	0.604383	18	3	6	0.683783	0.883883	YES	1
15	CS	BP	0.535648	1	1	1	0.535648	1	YES	1
15	CS	BP	0.501173	2	1	2	0.535648	0.935638	YES	1
15	CS	BP	0.490251	3	1	3	0.535648	0.915247	YES	1
15	CS	BP	0.452845	4	1	4	0.535648	0.845414	YES	1
15	CS	BP	0.513361	5	1	5	0.535648	0.958392	YES	1
15	CS	BP	0.459921	6	1	6	0.535648	0.858625	YES	1
15	CS	BP	0.516193	7	2	1	0.516193	1	YES	1
15	CS	BP	0.489156	8	2	2	0.516193	0.947621	YES	1
15	CS	BP	0.48507	9	2	3	0.516193	0.939706	YES	1
15	CS	BP	0.473595	10	2	4	0.516193	0.917475	YES	1
15	CS	BP	0.477264	11	2	5	0.516193	0.924584	YES	1
15	CS	BP	0.421023	12	2	6	0.516193	0.815631	YES	1
15	CS	BP	0.508698	13	3	1	0.508698	1	YES	1
15	CS	BP	0.477382	14	3	2	0.508698	0.938439	YES	1
15	CS	BP	0.474051	15	3	3	0.508698	0.931893	YES	1
15	CS	BP	0.450751	16	3	4	0.508698	0.886089	YES	1
15	CS	BP	0.427787	17	3	5	0.508698	0.840945	YES	1
15	CS	BP	0.384083	18	3	6	0.508698	0.755032	NO	0
16	CS	SQ	0.73576	1	1	1	0.73576	1	YES	1
16	CS	SQ	0.709593	2	1	2	0.73576	0.964436	YES	1
16	CS	SQ	0.678417	3	1	3	0.73576	0.922064	YES	1
16	CS	SQ	0.701591	4	1	4	0.73576	0.953561	YES	1
16	CS	SQ	0.663069	5	1	5	0.73576	0.901203	YES	1
16	CS	SQ	0.631676	6	1	6	0.73576	0.858535	YES	1
16	CS	SQ	0.733107	7	2	1	0.830643	0.882578	YES	1
16	CS	SQ	0.645287	8	2	2	0.830643	0.776852	NO	0
16	CS	SQ	0.777805	9	2	3	0.830643	0.93639	YES	1
16	CS	SQ	0.725868	10	2	4	0.830643	0.873863	YES	1
16	CS	SQ	0.773335	11	2	5	0.830643	0.931007	YES	1
16	CS	SQ	0.830643	12	2	6	0.830643	1	YES	1
16	CS	SQ	0.758627	13	3	1	0.769171	0.986292	YES	1
16	CS	SQ	0.769171	14	3	2	0.769171	1	YES	1
16	CS	SQ	0.764988	15	3	3	0.769171	0.994562	YES	1
16	CS	SQ	0.727102	16	3	4	0.769171	0.945307	YES	1
16	CS	SQ	0.573868	17	3	5	0.769171	0.746086	NO	0
16	CS	SQ	0.62982	18	3	6	0.769171	0.81883	YES	1
16	CS	BP	0.459366	1	1	1	0.459366	1	YES	1
16	CS	BP	0.457306	2	1	2	0.459366	0.995516	YES	1
16	CS	BP	0.379617	3	1	3	0.459366	0.826393	YES	1
16	CS	BP	0.349495	4	1	4	0.459366	0.76082	NO	0
16	CS	BP	0.337002	5	1	5	0.459366	0.733624	NO	0
16	CS	BP	0.263966	6	1	6	0.459366	0.57463	NO	0
16	CS	BP	0.491466	7	2	1	0.491466	1	YES	1
16	CS	BP	0.466062	8	2	2	0.491466	0.94831	YES	1
16	CS	BP	0.415823	9	2	3	0.491466	0.846088	YES	1
16	CS	BP	0.364242	10	2	4	0.491466	0.741134	NO	0
16	CS	BP	0.379247	11	2	5	0.491466	0.771665	NO	0
16	CS	BP	0.353649	12	2	6	0.491466	0.719581	NO	0
16	CS	BP	0.493701	13	3	1	0.493701	1	YES	1
16	CS	BP	0.429152	14	3	2	0.493701	0.869254	YES	1
16	CS	BP	0.441661	15	3	3	0.493701	0.894592	YES	1
16	CS	BP	0.400319	16	3	4	0.493701	0.810853	YES	1
16	CS	BP	0.40781	17	3	5	0.493701	0.826027	YES	1
16	CS	BP	0.358066	18	3	6	0.493701	0.725268	NO	0
20	CS	SQ	0.717339	1	1	1	0.717339	1	YES	1
20	CS	SQ	0.642023	2	1	2	0.717339	0.895007	YES	1
20	CS	SQ	0.617306	3	1	3	0.717339	0.86055	YES	1
20	CS	SQ	0.560999	4	1	4	0.717339	0.782056	NO	0
20	CS	SQ	0.622196	5	1	5	0.717339	0.867368	YES	1
20	CS	SQ	0.604261	6	1	6	0.717339	0.842366	YES	1
20	CS	SQ	0.659342	7	2	1	0.659342	1	YES	1
20	CS	SQ	0.591616	8	2	2	0.659342	0.897282	YES	1
20	CS	SQ	0.617384	9	2	3	0.659342	0.936364	YES	1
20	CS	SQ	0.519041	10	2	4	0.659342	0.787211	NO	0
20	CS	SQ	0.571676	11	2	5	0.659342	0.867041	YES	1
20	CS	SQ	0.546227	12	2	6	0.659342	0.828442	YES	1
20	CS	SQ	0.618536	13	3	1	0.64777	0.95487	YES	1
20	CS	SQ	0.556042	14	3	2	0.64777	0.858394	YES	1
20	CS	SQ	0.64777	15	3	3	0.64777	1	YES	1
20	CS	SQ	0.567211	16	3	4	0.64777	0.875637	YES	1
20	CS	SQ	0.605047	17	3	5	0.64777	0.934046	YES	1
20	CS	SQ	0.52186	18	3	6	0.64777	0.805626	YES	1
20	CS	BP	0.575462	1	1	1	0.575462	1	YES	1
20	CS	BP	0.514439	2	1	2	0.575462	0.893957	YES	1
20	CS	BP	0.437772	3	1	3	0.575462	0.760731	NO	0
20	CS	BP	0.383878	4	1	4	0.575462	0.667077	NO	0
20	CS	BP	0.437283	5	1	5	0.575462	0.75988	NO	0
20	CS	BP	0.372633	6	1	6	0.575462	0.647537	NO	0
20	CS	BP	0.535999	7	2	1	0.535999	1	YES	1
20	CS	BP	0.488007	8	2	2	0.535999	0.910461	YES	1
20	CS	BP	0.457	9	2	3	0.535999	0.852613	YES	1
20	CS	BP	0.383986	10	2	4	0.535999	0.716394	NO	0
20	CS	BP	0.393887	11	2	5	0.535999	0.734864	NO	0
20	CS	BP	0.289449	12	2	6	0.535999	0.540017	NO	0
20	CS	BP	0.533028	13	3	1	0.533028	1	YES	1
20	CS	BP	0.513006	14	3	2	0.533028	0.962438	YES	1
20	CS	BP	0.488501	15	3	3	0.533028	0.916464	YES	1
20	CS	BP	0.450965	16	3	4	0.533028	0.846044	YES	1
20	CS	BP	0.471131	17	3	5	0.533028	0.883878	YES	1
20	CS	BP	0.465271	18	3	6	0.533028	0.872883	YES	1
21	CS	SQ	0.571531	1	1	1	0.571531	1	YES	1
21	CS	SQ	0.555407	2	1	2	0.571531	0.971787	YES	1
21	CS	SQ	0.563389	3	1	3	0.571531	0.985753	YES	1
21	CS	SQ	0.512884	4	1	4	0.571531	0.897386	YES	1
21	CS	SQ	0.468097	5	1	5	0.571531	0.819022	YES	1
21	CS	SQ	0.429931	6	1	6	0.571531	0.752243	NO	0
21	CS	SQ	0.556694	7	2	1	0.596525	0.933228	YES	1
21	CS	SQ	0.535336	8	2	2	0.596525	0.897423	YES	1
21	CS	SQ	0.596525	9	2	3	0.596525	1	YES	1
21	CS	SQ	0.521515	10	2	4	0.596525	0.874255	YES	1
21	CS	SQ	0.555038	11	2	5	0.596525	0.930453	YES	1
21	CS	SQ	0.495632	12	2	6	0.596525	0.830865	YES	1
21	CS	SQ	0.586878	13	3	1	0.586878	1	YES	1
21	CS	SQ	0.521557	14	3	2	0.586878	0.888698	YES	1
21	CS	SQ	0.473746	15	3	3	0.586878	0.807232	YES	1
21	CS	SQ	0.464104	16	3	4	0.586878	0.790801	NO	0
21	CS	SQ	0.52121	17	3	5	0.586878	0.888106	YES	1
21	CS	SQ	0.428552	18	3	6	0.586878	0.730223	NO	0
21	CS	BP	0.437593	1	1	1	0.437593	1	YES	1
21	CS	BP	0.358921	2	1	2	0.437593	0.820216	YES	1
21	CS	BP	0.298901	3	1	3	0.437593	0.683055	NO	0
21	CS	BP	0.250173	4	1	4	0.437593	0.571701	NO	0
21	CS	BP	0.240823	5	1	5	0.437593	0.550336	NO	0
21	CS	BP	0.194206	6	1	6	0.437593	0.443804	NO	0
21	CS	BP	0.421218	7	2	1	0.421218	1	YES	1
21	CS	BP	0.331299	8	2	2	0.421218	0.786526	NO	0
21	CS	BP	0.282268	9	2	3	0.421218	0.670122	NO	0
21	CS	BP	0.164636	10	2	4	0.421218	0.390856	NO	0
21	CS	BP	0.300182	11	2	5	0.421218	0.712653	NO	0
21	CS	BP	0.206257	12	2	6	0.421218	0.489668	NO	0
21	CS	BP	0.379754	13	3	1	0.379754	1	YES	1
21	CS	BP	0.330152	14	3	2	0.379754	0.869383	YES	1
21	CS	BP	0.239076	15	3	3	0.379754	0.629555	NO	0
21	CS	BP	0.181791	16	3	4	0.379754	0.478708	NO	0
21	CS	BP	0.253366	17	3	5	0.379754	0.667186	NO	0
21	CS	BP	0.194098	18	3	6	0.379754	0.511116	NO	0
23	CS	SQ	0.675785	1	1	1	0.675785	1	YES	1
23	CS	SQ	0.588585	2	1	2	0.675785	0.870965	YES	1
23	CS	SQ	0.614573	3	1	3	0.675785	0.90942	YES	1
23	CS	SQ	0.536877	4	1	4	0.675785	0.794449	NO	0
23	CS	SQ	0.52293	5	1	5	0.675785	0.773811	NO	0
23	CS	SQ	0.515898	6	1	6	0.675785	0.763405	NO	0
23	CS	SQ	0.680754	7	2	1	0.680754	1	YES	1
23	CS	SQ	0.603441	8	2	2	0.680754	0.886431	YES	1
23	CS	SQ	0.496916	9	2	3	0.680754	0.729949	NO	0
23	CS	SQ	0.407642	10	2	4	0.680754	0.59881	NO	0
23	CS	SQ	0.472575	11	2	5	0.680754	0.694194	NO	0
23	CS	SQ	0.450934	12	2	6	0.680754	0.662405	NO	0
23	CS	SQ	0.500927	13	3	1	0.500927	1	YES	1
23	CS	SQ	0.495964	14	3	2	0.500927	0.990093	YES	1
23	CS	SQ	0.420029	15	3	3	0.500927	0.838503	YES	1
23	CS	SQ	0.312887	16	3	4	0.500927	0.624616	NO	0
23	CS	SQ	0.433642	17	3	5	0.500927	0.86568	YES	1
23	CS	SQ	0.288766	18	3	6	0.500927	0.576463	NO	0
23	CS	BP	0.651752	1	1	1	0.659569	0.988149	YES	1
23	CS	BP	0.659569	2	1	2	0.659569	1	YES	1
23	CS	BP	0.659401	3	1	3	0.659569	0.999746	YES	1
23	CS	BP	0.61887	4	1	4	0.659569	0.938295	YES	1
23	CS	BP	0.604847	5	1	5	0.659569	0.917034	YES	1
23	CS	BP	0.59391	6	1	6	0.659569	0.900452	YES	1
23	CS	BP	0.678083	7	2	1	0.678673	0.999132	YES	1
23	CS	BP	0.678673	8	2	2	0.678673	1	YES	1
23	CS	BP	0.662975	9	2	3	0.678673	0.97687	YES	1
23	CS	BP	0.656881	10	2	4	0.678673	0.967891	YES	1
23	CS	BP	0.646044	11	2	5	0.678673	0.951922	YES	1
23	CS	BP	0.637627	12	2	6	0.678673	0.93952	YES	1
23	CS	BP	0.677357	13	3	1	0.687517	0.985222	YES	1
23	CS	BP	0.687517	14	3	2	0.687517	1	YES	1
23	CS	BP	0.640642	15	3	3	0.687517	0.93182	YES	1
23	CS	BP	0.614279	16	3	4	0.687517	0.893474	YES	1
23	CS	BP	0.643209	17	3	5	0.687517	0.935554	YES	1
23	CS	BP	0.612457	18	3	6	0.687517	0.890825	YES	1
25	CS	SQ	0.675432	1	1	1	0.675432	1	YES	1
25	CS	SQ	0.660976	2	1	2	0.675432	0.978598	YES	1
25	CS	SQ	0.656048	3	1	3	0.675432	0.971301	YES	1
25	CS	SQ	0.616417	4	1	4	0.675432	0.912626	YES	1
25	CS	SQ	0.648716	5	1	5	0.675432	0.960446	YES	1
25	CS	SQ	0.623993	6	1	6	0.675432	0.923842	YES	1
25	CS	SQ	0.658731	7	2	1	0.668644	0.985175	YES	1
25	CS	SQ	0.66293	8	2	2	0.668644	0.991454	YES	1
25	CS	SQ	0.668644	9	2	3	0.668644	1	YES	1
25	CS	SQ	0.641321	10	2	4	0.668644	0.959137	YES	1
25	CS	SQ	0.646957	11	2	5	0.668644	0.967566	YES	1
25	CS	SQ	0.641115	12	2	6	0.668644	0.958829	YES	1
25	CS	SQ	0.651264	13	3	1	0.651264	1	YES	1
25	CS	SQ	0.629078	14	3	2	0.651264	0.965934	YES	1
25	CS	SQ	0.615278	15	3	3	0.651264	0.944744	YES	1
25	CS	SQ	0.591143	16	3	4	0.651264	0.907685	YES	1
25	CS	SQ	0.593161	17	3	5	0.651264	0.910783	YES	1
25	CS	SQ	0.595064	18	3	6	0.651264	0.913706	YES	1
25	CS	BP	0.463953	1	1	1	0.463953	1	YES	1
25	CS	BP	0.43469	2	1	2	0.463953	0.936926	YES	1
25	CS	BP	0.446511	3	1	3	0.463953	0.962406	YES	1
25	CS	BP	0.412487	4	1	4	0.463953	0.889071	YES	1
25	CS	BP	0.460232	5	1	5	0.463953	0.991979	YES	1
25	CS	BP	0.393864	6	1	6	0.463953	0.84893	YES	1
25	CS	BP	0.537495	7	2	1	0.537495	1	YES	1
25	CS	BP	0.509174	8	2	2	0.537495	0.947311	YES	1
25	CS	BP	0.482454	9	2	3	0.537495	0.897598	YES	1
25	CS	BP	0.454387	10	2	4	0.537495	0.845379	YES	1
25	CS	BP	0.454883	11	2	5	0.537495	0.846302	YES	1
25	CS	BP	0.401432	12	2	6	0.537495	0.746858	NO	0
25	CS	BP	0.544619	13	3	1	0.544619	1	YES	1
25	CS	BP	0.496004	14	3	2	0.544619	0.910737	YES	1
25	CS	BP	0.488864	15	3	3	0.544619	0.897626	YES	1
25	CS	BP	0.43406	16	3	4	0.544619	0.796998	NO	0
25	CS	BP	0.454235	17	3	5	0.544619	0.834043	YES	1
25	CS	BP	0.38566	18	3	6	0.544619	0.708129	NO	0
26	CS	SQ	0.67651	1	1	1	0.67651	1	YES	1
26	CS	SQ	0.659309	2	1	2	0.67651	0.974575	YES	1
26	CS	SQ	0.652248	3	1	3	0.67651	0.964137	YES	1
26	CS	SQ	0.624554	4	1	4	0.67651	0.9232	YES	1
26	CS	SQ	0.639391	5	1	5	0.67651	0.945132	YES	1
26	CS	SQ	0.596302	6	1	6	0.67651	0.881439	YES	1
26	CS	SQ	0.639437	7	2	1	0.641632	0.996578	YES	1
26	CS	SQ	0.636129	8	2	2	0.641632	0.991424	YES	1
26	CS	SQ	0.637676	9	2	3	0.641632	0.993835	YES	1
26	CS	SQ	0.629112	10	2	4	0.641632	0.980488	YES	1
26	CS	SQ	0.641632	11	2	5	0.641632	1	YES	1
26	CS	SQ	0.592402	12	2	6	0.641632	0.923273	YES	1
26	CS	SQ	0.624643	13	3	1	0.649685	0.961456	YES	1
26	CS	SQ	0.564426	14	3	2	0.649685	0.868769	YES	1
26	CS	SQ	0.574923	15	3	3	0.649685	0.884925	YES	1
26	CS	SQ	0.559025	16	3	4	0.649685	0.860455	YES	1
26	CS	SQ	0.649685	17	3	5	0.649685	1	YES	1
26	CS	SQ	0.607353	18	3	6	0.649685	0.934843	YES	1
26	CS	BP	0.517422	1	1	1	0.517422	1	YES	1
26	CS	BP	0.463473	2	1	2	0.517422	0.895736	YES	1
26	CS	BP	0.418579	3	1	3	0.517422	0.808971	YES	1
26	CS	BP	0.413606	4	1	4	0.517422	0.799359	NO	0
26	CS	BP	0.444372	5	1	5	0.517422	0.85882	YES	1
26	CS	BP	0.407744	6	1	6	0.517422	0.788031	NO	0
26	CS	BP	0.51363	7	2	1	0.520985	0.985883	YES	1
26	CS	BP	0.520985	8	2	2	0.520985	1	YES	1
26	CS	BP	0.454508	9	2	3	0.520985	0.872402	YES	1
26	CS	BP	0.453568	10	2	4	0.520985	0.870599	YES	1
26	CS	BP	0.440809	11	2	5	0.520985	0.846108	YES	1
26	CS	BP	0.410053	12	2	6	0.520985	0.787074	NO	0
26	CS	BP	0.526192	13	3	1	0.526192	1	YES	1
26	CS	BP	0.520489	14	3	2	0.526192	0.989162	YES	1
26	CS	BP	0.434103	15	3	3	0.526192	0.82499	YES	1
26	CS	BP	0.455423	16	3	4	0.526192	0.865508	YES	1
26	CS	BP	0.44011	17	3	5	0.526192	0.836407	YES	1
26	CS	BP	0.498148	18	3	6	0.526192	0.946704	YES	1
27	CS	SQ	0.666582	1	1	1	0.696444	0.957123	YES	1
27	CS	SQ	0.652023	2	1	2	0.696444	0.936218	YES	1
27	CS	SQ	0.696444	3	1	3	0.696444	1	YES	1
27	CS	SQ	0.639132	4	1	4	0.696444	0.917708	YES	1
27	CS	SQ	0.69293	5	1	5	0.696444	0.994955	YES	1
27	CS	SQ	0.629816	6	1	6	0.696444	0.904332	YES	1
27	CS	SQ	0.664665	7	2	1	0.673876	0.986332	YES	1
27	CS	SQ	0.638287	8	2	2	0.673876	0.947187	YES	1
27	CS	SQ	0.617008	9	2	3	0.673876	0.915611	YES	1
27	CS	SQ	0.625145	10	2	4	0.673876	0.927686	YES	1
27	CS	SQ	0.673876	11	2	5	0.673876	1	YES	1
27	CS	SQ	0.555611	12	2	6	0.673876	0.8245	YES	1
27	CS	SQ	0.664806	13	3	1	0.664806	1	YES	1
27	CS	SQ	0.632671	14	3	2	0.664806	0.951663	YES	1
27	CS	SQ	0.652874	15	3	3	0.664806	0.982051	YES	1
27	CS	SQ	0.589123	16	3	4	0.664806	0.886157	YES	1
27	CS	SQ	0.618103	17	3	5	0.664806	0.929749	YES	1
27	CS	SQ	0.530346	18	3	6	0.664806	0.797745	NO	0
27	CS	BP	0.496916	1	1	1	0.496916	1	YES	1
27	CS	BP	0.4331	2	1	2	0.496916	0.871576	YES	1
27	CS	BP	0.383712	3	1	3	0.496916	0.772187	NO	0
27	CS	BP	0.197824	4	1	4	0.496916	0.398104	NO	0
27	CS	BP	0.393434	5	1	5	0.496916	0.791751	NO	0
27	CS	BP	0.307505	6	1	6	0.496916	0.618826	NO	0
27	CS	BP	0.46556	7	2	1	0.46556	1	YES	1
27	CS	BP	0.438185	8	2	2	0.46556	0.941199	YES	1
27	CS	BP	0.393664	9	2	3	0.46556	0.845572	YES	1
27	CS	BP	0.280829	10	2	4	0.46556	0.603208	NO	0
27	CS	BP	0.401042	11	2	5	0.46556	0.861419	YES	1
27	CS	BP	0.296632	12	2	6	0.46556	0.637151	NO	0
27	CS	BP	0.452393	13	3	1	0.456993	0.989933	YES	1
27	CS	BP	0.456993	14	3	2	0.456993	1	YES	1
27	CS	BP	0.417728	15	3	3	0.456993	0.91408	YES	1
27	CS	BP	0.323309	16	3	4	0.456993	0.70747	NO	0
27	CS	BP	0.381457	17	3	5	0.456993	0.834711	YES	1
27	CS	BP	0.17	18	3	6	0.456993	0.371997	NO	0
28	CS	SQ	0.582787	1	1	1	0.607721	0.95897	YES	1
28	CS	SQ	0.604923	2	1	2	0.607721	0.995396	YES	1
28	CS	SQ	0.598289	3	1	3	0.607721	0.98448	YES	1
28	CS	SQ	0.580885	4	1	4	0.607721	0.955841	YES	1
28	CS	SQ	0.607721	5	1	5	0.607721	1	YES	1
28	CS	SQ	0.596945	6	1	6	0.607721	0.982267	YES	1
28	CS	SQ	0.632809	7	2	1	0.64267	0.984656	YES	1
28	CS	SQ	0.64267	8	2	2	0.64267	1	YES	1
28	CS	SQ	0.60511	9	2	3	0.64267	0.941557	YES	1
28	CS	SQ	0.623476	10	2	4	0.64267	0.970135	YES	1
28	CS	SQ	0.607811	11	2	5	0.64267	0.94576	YES	1
28	CS	SQ	0.569263	12	2	6	0.64267	0.885779	YES	1
28	CS	SQ	0.57749	13	3	1	0.601971	0.959332	YES	1
28	CS	SQ	0.601971	14	3	2	0.601971	1	YES	1
28	CS	SQ	0.566402	15	3	3	0.601971	0.940914	YES	1
28	CS	SQ	0.57353	16	3	4	0.601971	0.952754	YES	1
28	CS	SQ	0.590853	17	3	5	0.601971	0.981531	YES	1
28	CS	SQ	0.551233	18	3	6	0.601971	0.915715	YES	1
28	CS	BP	0.481157	1	1	1	0.481157	1	YES	1
28	CS	BP	0.473763	2	1	2	0.481157	0.984633	YES	1
28	CS	BP	0.434308	3	1	3	0.481157	0.902632	YES	1
28	CS	BP	0.379805	4	1	4	0.481157	0.789356	NO	0
28	CS	BP	0.457063	5	1	5	0.481157	0.949924	YES	1
28	CS	BP	0.359299	6	1	6	0.481157	0.746739	NO	0
28	CS	BP	0.501076	7	2	1	0.501076	1	YES	1
28	CS	BP	0.473108	8	2	2	0.501076	0.944185	YES	1
28	CS	BP	0.406734	9	2	3	0.501076	0.811721	YES	1
28	CS	BP	0.349691	10	2	4	0.501076	0.697881	NO	0
28	CS	BP	0.357677	11	2	5	0.501076	0.713817	NO	0
28	CS	BP	0.247354	12	2	6	0.501076	0.493645	NO	0
28	CS	BP	0.426405	13	3	1	0.426405	1	YES	1
28	CS	BP	0.376168	14	3	2	0.426405	0.882185	YES	1
28	CS	BP	0.290723	15	3	3	0.426405	0.6818	NO	0
28	CS	BP	0.207773	16	3	4	0.426405	0.487266	NO	0
28	CS	BP	0.308775	17	3	5	0.426405	0.724135	NO	0
28	CS	BP	0.165284	18	3	6	0.426405	0.387621	NO	0
29	CS	SQ	0.744486	1	1	1	0.744486	1	YES	1
29	CS	SQ	0.741076	2	1	2	0.744486	0.995419	YES	1
29	CS	SQ	0.700457	3	1	3	0.744486	0.94086	YES	1
29	CS	SQ	0.695652	4	1	4	0.744486	0.934406	YES	1
29	CS	SQ	0.71773	5	1	5	0.744486	0.964061	YES	1
29	CS	SQ	0.695904	6	1	6	0.744486	0.934744	YES	1
29	CS	SQ	0.760569	7	2	1	0.760569	1	YES	1
29	CS	SQ	0.714315	8	2	2	0.760569	0.939186	YES	1
29	CS	SQ	0.727535	9	2	3	0.760569	0.956568	YES	1
29	CS	SQ	0.708292	10	2	4	0.760569	0.931266	YES	1
29	CS	SQ	0.706221	11	2	5	0.760569	0.928543	YES	1
29	CS	SQ	0.68339	12	2	6	0.760569	0.898525	YES	1
29	CS	SQ	0.750837	13	3	1	0.750837	1	YES	1
29	CS	SQ	0.697435	14	3	2	0.750837	0.928877	YES	1
29	CS	SQ	0.738163	15	3	3	0.750837	0.98312	YES	1
29	CS	SQ	0.64233	16	3	4	0.750837	0.855485	YES	1
29	CS	SQ	0.725378	17	3	5	0.750837	0.966092	YES	1
29	CS	SQ	0.654287	18	3	6	0.750837	0.87141	YES	1
29	CS	BP	0.521364	1	1	1	0.521364	1	YES	1
29	CS	BP	0.459255	2	1	2	0.521364	0.880872	YES	1
29	CS	BP	0.500908	3	1	3	0.521364	0.960764	YES	1
29	CS	BP	0.4112	4	1	4	0.521364	0.788699	NO	0
29	CS	BP	0.474143	5	1	5	0.521364	0.909428	YES	1
29	CS	BP	0.421135	6	1	6	0.521364	0.807756	YES	1
29	CS	BP	0.5401	7	2	1	0.5401	1	YES	1
29	CS	BP	0.496478	8	2	2	0.5401	0.919233	YES	1
29	CS	BP	0.487998	9	2	3	0.5401	0.903533	YES	1
29	CS	BP	0.439899	10	2	4	0.5401	0.814478	YES	1
29	CS	BP	0.486016	11	2	5	0.5401	0.899863	YES	1
29	CS	BP	0.424986	12	2	6	0.5401	0.786865	NO	0
29	CS	BP	0.544847	13	3	1	0.544847	1	YES	1
29	CS	BP	0.508989	14	3	2	0.544847	0.934187	YES	1
29	CS	BP	0.48874	15	3	3	0.544847	0.897022	YES	1
29	CS	BP	0.4042	16	3	4	0.544847	0.741858	NO	0
29	CS	BP	0.464499	17	3	5	0.544847	0.852529	YES	1
29	CS	BP	0.379394	18	3	6	0.544847	0.69633	NO	0
30	CS	SQ	0.645472	1	1	1	0.645472	1	YES	1
30	CS	SQ	0.613688	2	1	2	0.645472	0.950758	YES	1
30	CS	SQ	0.604307	3	1	3	0.645472	0.936226	YES	1
30	CS	SQ	0.544008	4	1	4	0.645472	0.842807	YES	1
30	CS	SQ	0.600182	5	1	5	0.645472	0.929834	YES	1
30	CS	SQ	0.577524	6	1	6	0.645472	0.894732	YES	1
30	CS	SQ	0.606915	7	2	1	0.606915	1	YES	1
30	CS	SQ	0.492458	8	2	2	0.606915	0.811413	YES	1
30	CS	SQ	0.605877	9	2	3	0.606915	0.99829	YES	1
30	CS	SQ	0.55031	10	2	4	0.606915	0.906734	YES	1
30	CS	SQ	0.58713	11	2	5	0.606915	0.967401	YES	1
30	CS	SQ	0.495568	12	2	6	0.606915	0.816537	YES	1
30	CS	SQ	0.65169	13	3	1	0.65169	1	YES	1
30	CS	SQ	0.597034	14	3	2	0.65169	0.916133	YES	1
30	CS	SQ	0.596943	15	3	3	0.65169	0.915993	YES	1
30	CS	SQ	0.557262	16	3	4	0.65169	0.855104	YES	1
30	CS	SQ	0.55471	17	3	5	0.65169	0.851188	YES	1
30	CS	SQ	0.476084	18	3	6	0.65169	0.730538	NO	0
30	CS	BP	0.570395	1	1	1	0.570395	1	YES	1
30	CS	BP	0.541925	2	1	2	0.570395	0.950089	YES	1
30	CS	BP	0.485266	3	1	3	0.570395	0.850755	YES	1
30	CS	BP	0.437918	4	1	4	0.570395	0.767745	NO	0
30	CS	BP	0.434194	5	1	5	0.570395	0.761216	NO	0
30	CS	BP	0.369832	6	1	6	0.570395	0.648379	NO	0
30	CS	BP	0.531406	7	2	1	0.531406	1	YES	1
30	CS	BP	0.477809	8	2	2	0.531406	0.89914	YES	1
30	CS	BP	0.459717	9	2	3	0.531406	0.865095	YES	1
30	CS	BP	0.393366	10	2	4	0.531406	0.740235	NO	0
30	CS	BP	0.422737	11	2	5	0.531406	0.795506	NO	0
30	CS	BP	0.391326	12	2	6	0.531406	0.736397	NO	0
30	CS	BP	0.525536	13	3	1	0.525536	1	YES	1
30	CS	BP	0.45999	14	3	2	0.525536	0.875278	YES	1
30	CS	BP	0.463415	15	3	3	0.525536	0.881796	YES	1
30	CS	BP	0.430557	16	3	4	0.525536	0.819273	YES	1
30	CS	BP	0.490833	17	3	5	0.525536	0.933968	YES	1
30	CS	BP	0.454758	18	3	6	0.525536	0.865322	YES	1
31	CS	SQ	0.624329	1	1	1	0.632605	0.986918	YES	1
31	CS	SQ	0.622913	2	1	2	0.632605	0.98468	YES	1
31	CS	SQ	0.599552	3	1	3	0.632605	0.947752	YES	1
31	CS	SQ	0.594154	4	1	4	0.632605	0.939219	YES	1
31	CS	SQ	0.632605	5	1	5	0.632605	1	YES	1
31	CS	SQ	0.574402	6	1	6	0.632605	0.907995	YES	1
31	CS	SQ	0.697182	7	2	1	0.697182	1	YES	1
31	CS	SQ	0.661833	8	2	2	0.697182	0.949297	YES	1
31	CS	SQ	0.603874	9	2	3	0.697182	0.866165	YES	1
31	CS	SQ	0.586084	10	2	4	0.697182	0.840648	YES	1
31	CS	SQ	0.566143	11	2	5	0.697182	0.812045	YES	1
31	CS	SQ	0.528006	12	2	6	0.697182	0.757343	NO	0
31	CS	SQ	0.578461	13	3	1	0.578461	1	YES	1
31	CS	SQ	0.543196	14	3	2	0.578461	0.939037	YES	1
31	CS	SQ	0.555189	15	3	3	0.578461	0.95977	YES	1
31	CS	SQ	0.441946	16	3	4	0.578461	0.764004	NO	0
31	CS	SQ	0.539358	17	3	5	0.578461	0.932402	YES	1
31	CS	SQ	0.465892	18	3	6	0.578461	0.805399	YES	1
31	CS	BP	0.468387	1	1	1	0.468387	1	YES	1
[truncated: 1,349 more rows]
